# Supplementary material for: Biocatalytic nanoparticles for the stabilization of degassed single electron transfer-living radical pickering emulsion polymerizations
Source: Nat Commun. 2020 Nov 5;11:5599. doi: 10.1038/s41467-020-19407-3 (PMC7645627; doi:10.1038/s41467-020-19407-3)
Supplement: Supplementary file 3 — Source Data [file 41467_2020_19407_MOESM3_ESM.zip]

Archive with 4 entries (4 files):
- FIG-2-RAWDATA+ENZYMEACTIVITY.xlsx
- FIG-3-KINETICS+GPC.xlsx
- FIG-4+GPC-RAWDATAxlsx.xlsx
- NMR_DATA.xlsx
