# Supplementary material for: Biocatalytic nanoparticles for the stabilization of degassed single electron transfer-living radical pickering emulsion polymerizations
Source: Nat Commun. 2020 Nov 5;11:5599. doi: 10.1038/s41467-020-19407-3 (PMC7645627; doi:10.1038/s41467-020-19407-3)
Supplement: Supplementary file 3 — Source Data [file 41467_2020_19407_MOESM3_ESM.zip › FIG-2-RAWDATA+ENZYMEACTIVITY.xlsx]

## Sheet: Figure2a
		DLS size data normalized to intensity
			LNPs						chi-LNPs					GOx-chi-LNPs
			d (nm)	Intensity					d (nm)	Intensity				d (nm)	Intensity
			0.4	0					0.4	0				0.4	0
			0.4632	0					0.4632	0				0.4632	0
			0.5365	0					0.5365	0				0.5365	0
			0.6213	0					0.6213	0				0.6213	0
			0.7195	0					0.7195	0				0.7195	0
			0.8332	0					0.8332	0				0.8332	0
			0.9649	0					0.9649	0				0.9649	0
			1.117	0					1.117	0				1.117	0
			1.294	0					1.294	0				1.294	0
			1.499	0					1.499	0				1.499	0
			1.736	0					1.736	0				1.736	0
			2.01	0					2.01	0				2.01	0
			2.328	0					2.328	0				2.328	0
			2.696	0					2.696	0				2.696	0
			3.122	0					3.122	0				3.122	0
			3.615	0					3.615	0				3.615	0
			4.187	0					4.187	0				4.187	0
			4.849	0					4.849	0				4.849	0
			5.615	0					5.615	0				5.615	0
			6.503	0					6.503	0				6.503	0
			7.531	0					7.531	0				7.531	0
			8.721	0					8.721	0				8.721	0
			10.1	0					10.1	0				10.1	0
			11.7	0					11.7	0				11.7	0
			13.54	0					13.54	0				13.54	0
			15.69	0					15.69	0				15.69	0
			18.17	0					18.17	0				18.17	0
			21.04	0					21.04	0				21.04	0
			24.36	0					24.36	0				24.36	0
			28.21	0					28.21	0				28.21	0
			32.67	0					32.67	0				32.67	0
			37.84	0					37.84	0				37.84	0
			43.82	0					43.82	0				43.82	0.010989
			50.75	0.0309278					50.75	0				50.75	0.043956
			58.77	0.231959					58.77	0				58.77	0.10989
			68.06	0.541237					68.06	0				68.06	0.186813
			78.82	0.835052					78.82	0.0314961				78.82	0.285714
			91.28	1					91.28	0.125984				91.28	0.395604
			105.7	0.979381					105.7	0.275591				105.7	0.516484
			122.4	0.78866					122.4	0.464567				122.4	0.637363
			141.8	0.494845					141.8	0.669291				141.8	0.758242
			164.2	0.216495					164.2	0.84252				164.2	0.868132
			190.1	0.0360825					190.1	0.96063				190.1	0.945055
			220.2	0					220.2	1				220.2	1
			255	0					255	0.96063				255	1
			295.3	0					295.3	0.850394				295.3	0.956044
			342	0					342	0.685039				342	0.868132
			396.1	0					396.1	0.496063				396.1	0.747253
			458.7	0					458.7	0.307087				458.7	0.604396
			531.2	0					531.2	0.149606				531.2	0.450549
			615.1	0					615.1	0.0472441				615.1	0.307692
			712.4	0					712.4	0				712.4	0.175824
			825	0					825	0				825	0.0769231
			955.4	0					955.4	0				955.4	0.021978
			1106	0					1106	0				1106	0
			1281	0					1281	0				1281	0
			1484	0					1484	0				1484	0
			1718	0					1718	0				1718	0
			1990	0					1990	0				1990	0
			2305	0					2305	0				2305	0
			2669	0					2669	0				2669	0
			3091	0					3091	0				3091	0
			3580	0					3580	0				3580	0
			4145	0					4145	0				4145	0
			4801	0					4801	0				4801	0
			5560	0					5560	0				5560	0
			6439	0					6439	0				6439	0
			7456	0					7456	0				7456	0
			8635	0					8635	0				8635	0
			10000	0					10000	0				10000	0

## Sheet: Figure2b
	ZETA potential data normalized to intensity
			LNPs						chi-LNPs						GOx-chi-LNPs
			Zeta (mV)	Intensity					Zeta (mV)	Intensity					Zeta (mV)	Intensity
			-143	3116.94	0.00591083				-144	0	0				-147	0	0
			-132	1965.74	0.00372775				-133	0	0				-134	0	0
			-122	2211.09	0.00419302				-122	0	0				-122	0	0
			-112	17795.9	0.0337475				-112	0	0				-109	0	0
			-101	40701.5	0.0771847				-101	0	0				-96.6	0	0
			-91.2	58289.6	0.110538				-90.1	0	0				-84.1	0	0
			-80.9	75782.9	0.143711				-79.4	0	0				-71.6	0	0
			-70.7	98123.6	0.186078				-68.7	0	0				-59.1	0	0
			-60.4	149352	0.283226				-58.1	0	0				-46.6	0	0
			-50.2	274114	0.519819				-47.4	0	0				-34.1	0	0
			-39.9	443368	0.840785				-36.7	0	0				-21.6	0	0
			-29.6	527327	1				-26	0	0				-9.14	140.607	0.000243807
			-19.4	466979	0.885559				-15.3	0	0				3.37	71845.3	0.124577
			-9.1	358252	0.679374				-4.6	22989.7	0.0808112				15.9	245309	0.425356
			1.16	240583	0.456232				6.09	65201.4	0.22919				28.4	448802	0.778205
			11.4	126442	0.239779				16.8	161622	0.568118				40.9	576715	1
			21.7	65296.7	0.123826				27.5	284487	1				53.4	490222	0.850024
			32	40056.3	0.075961				38.2	274926	0.966395				65.9	217703	0.377487
			42.2	20735.2	0.0393213				48.9	146149	0.513729				78.4	42326.9	0.0733932
			52.5	11367.6	0.0215571				59.5	58085.3	0.204176				90.9	10364.6	0.0179718
			62.7	9651.41	0.0183025				70.2	25717.8	0.0904009				103	0	0
			73	2397.65	0.00454681				80.9	5418.07	0.0190451				116	0	0
			83.3	0	0				91.6	0	0				128	0	0
			93.5	0	0				102	0	0				141	0	0
			104	0	0				113	0	0
			114	0	0				124	0	0
			124	0	0				134	0	0
			135	0	0				145	0	0
			145	0	0

## Sheet: figure2d
Effect of temperature on activity of GOx
			Activity							Activity
		Temperature (C )	Free enzyme (EA)	St.dev					Temperature (C )	GOx_immobilized enzyme_Gox-LNPs	St.dev
		20	85.3						20	76.1
		20	75.3	5.1316					20	77.9	3.30051
		20	82.3						20	71.5
		30	84.9						30	82.6
		30	80.5	3.53836					30	76.1	4.32782
		30	87.5						30	74.4
		40	93.2						40	86.9
		40	95.6	4.27122					40	82.2	3.31512
		40	87.3						40	88.6
		50	100.4						50	77.5
		50	90.5	6.15982					50	89.5	6.245
		50	101.8						50	80.5
		55	47.7						55	91.5
		55	42.6	2.57747					55	85.2	4.61844
		55	44.5						55	82.5
		60	37.8						60	93.2
		60	30.1	4.79479					60	85.5	4.2336
		60	29						60	92.4
		65	28.6						65	98.5
		65	20.8	7.502					65	100.3	4.30968
		65	13.6						65	92.1
		70	24.9						70	77.8
		70	19.9	6.23859					70	78.9	4.79479
		70	12.5						70	70.1
		80	16.8						80	39.5
		80	6.5	5.15202					80	35.5	5.08626
		80	11.4						80	45.6
		90	6.1						90	20.5
		90	9.5	2.30651					90	8.2	6.32376
		90	10.5						90	16.9

## Sheet: Figure S3
Kinetic activity of free and immobilized GOx 25 C
Immobilized Gox
	[S] (mM)	[v] (mM/min)	1/[S]	1/[v]			Vmax	km
	5	8	0.2	0.125			19.2678	7.00193
	15	13.5	0.0666667	0.0740741
	20	14.2	0.05	0.0704225
	35	15.8	0.0285714	0.0632911
	50	16.2	0.02	0.0617284
	60	17.5	0.0166667	0.0571429
	70	17.9	0.0142857	0.0558659
Free Gox
	[S] (mM)	[v] (mM/min)	1/[S]	1/[v]			Vmax	km
	5	12.5	0.2	0.08			26.455	5.7037
	15	18.6	0.0666667	0.0537634
	20	20	0.05	0.05
	35	21.5	0.0285714	0.0465116
	50	23.6	0.02	0.0423729
	60	25.3	0.0166667	0.0395257
	70	26.5	0.0142857	0.0377358
