# Supplementary material for: Biocatalytic nanoparticles for the stabilization of degassed single electron transfer-living radical pickering emulsion polymerizations
Source: Nat Commun. 2020 Nov 5;11:5599. doi: 10.1038/s41467-020-19407-3 (PMC7645627; doi:10.1038/s41467-020-19407-3)
Supplement: Supplementary file 3 — Source Data [file 41467_2020_19407_MOESM3_ESM.zip › FIG-3-KINETICS+GPC.xlsx]

## Sheet: GOx-chi-LNPs_BMA
							tim (min)	conv.	Ln								Mn (th)	Mn (GPC)	PDI							Mn (th)	Mn (GPC)	PDI				Mn (th)	Mn (GPC)	PDI
							0	0	0								0	0	0							0	0	0				0	0	0
	Data for GOX-chi-LNPs						43	21	0.235722								6.2155	6.487	1.28							7.6375	7.67	1.26				4.36914	9.58	1.35
	Time	Conv.	Ln([M0]/[M])	SD			93	40	0.510826								11.6191	10.103	1.2							13.3255	15.103	1.25				11.6677	14.25	1.2
	0	0	0	0			132	54.2	0.780886								15.6576	16.923	1.21							16.3686	17.782	1.22				16.4021	18.54	1.18
	43	22.3685	0.253353	0.0249742			190	67.2	1.11474								19.3548	20.557	1.17							19.0704	19.6	1.2				18.754	21.35	1.15
	93	42.5348	0.554884	0.059763			290	81	1.66073								23.2795	23.813	1.15							22.4832	22.783	1.16				21.4587	24.32	1.15
	132	55.5371	0.810972	0.0427553			420	90	2.30259								25.8391	24.637	1.14							23.9052	24.4	1.17				24.4497	26.353	1.14
	190	69.5146	1.1907	0.105485														Gox-chi-LNPs									chi-LNPs(n2)					26.3977	27.971	1.16
	290	82.3596	1.73796	0.109391																													chi-LNPs (air)
	420	90.9843	2.41109	0.140044
	Ammount of Gox-chi-LNPs =		40 mg per 10 mL reaction mixture										Theoretical amount of polymer (100% conv.) in 500 uL during sampling
			2mL of BMA = 1.78 g											0.11125	g
TimeR1	Initial weight (g)	Final weight (g)	Conversion	Conv (%)	Ln([M0]/[M])	STDEV							Theoretical amount of Gox-chi-LNPs in 500 uL during sampling
43	0.50436	0.02586	0.209978	20.9978	0.235694	0.0249742								0.0025	g
93	0.50981	0.04712	0.401079	40.1079	0.512625	0.059763
132	0.50934	0.06279	0.541933	54.1933	0.780739	0.0427553
190	0.50812	0.07731	0.672449	67.2449	1.11611	0.105485
290	0.50203	0.09261	0.809978	80.9978	1.66061	0.109391
420	0.51023	0.10273	0.900944	90.0944	2.31207	0.140044
TimeR2	Initial weight (g)	Final weight (g)	Conversion	Conv (%)	Ln([M0]/[M])
43	0.50325	0.02891	0.237393	23.7393	0.271013
93	0.50124	0.05252	0.449618	44.9618	0.597143
132	0.50752	0.06578	0.568809	56.8809	0.841204
190	0.50831	0.08236	0.717843	71.7843	1.26529
290	0.50453	0.09564	0.837213	83.7213	1.81532
420	0.50725	0.10471	0.918742	91.8742	2.51012
	Time (min)	Mean value Conv.	Mean value Conv. (%)	Mean value Ln
	43	0.223685	22.3685	0.253353
	93	0.425348	42.5348	0.554884
	132	0.555371	55.5371	0.810972
	190	0.695146	69.5146	1.1907
	290	0.823596	82.3596	1.73796
	420	0.909843	90.9843	2.41109

## Sheet: chi-LNPs(N2degassed)
									tim (min)	conv.	Ln								Mn (th)	Mn (GPC)	PDI
									0	0	0								0	0	0
	Data for chi-LNPs (N2-degassed)								50	26	0.301105								7.6375	7.67	1.26
									100	46	0.616186								13.3255	15.103	1.25
	Time	Conv. (%)	Ln([M0]/[M])	SDV LN					150	56.7	0.837018								16.3686	17.782	1.22
	0	0	0	0					200	64	1.02165								18.4447	19.6	1.2
	50	25.6315	0.296154	0.0081194					330	78.2	1.52326								22.4832	22.783	1.16
	100	45.564	0.608173	0.0105087					400	83.2	1.78379								23.9052	24.4	1.17
	150	58.3011	0.875255	0.0472698
	200	64.4404	1.03404	0.0171602
	330	79.2674	1.57418	0.0536757
	400	84.2427	1.84995	0.0912881
	Ammount of Gox-chi-LNPs =		40 mg per 10 mL reaction mixture													Theoretical amount of polymer (100% conv.) in 500 uL during sampling
			2mL of BMA = 1.78 g														0.11125	g
TimeR1	TimeR1	Initial weight (g)	Final weight (g)	Conversion	Con(%)	Ln([M0]/[M])											Theoretical amount of Gox-chi-LNPs in 500 uL during sampling
50	50	0.50291	0.03149	0.260584	26.0584	0.301895												0.0025	g
100	100	0.50201	0.05364	0.459685	45.9685	0.615604
150	150	0.50941	0.06581	0.569079	56.9079	0.84183
200	200	0.50792	0.07371	0.64009	64.009	1.0219
330	330	0.50104	0.08981	0.784809	78.4809	1.53623
400	400	0.50963	0.09509	0.83227	83.227	1.7854
TimeR2	TimeR2	Initial weight (g)	Final weight (g)	Conversion	Conv (%)	Ln([M0]/[M])
50	50	0.50531	0.03054	0.252045	25.2045	0.290412
100	100	0.50142	0.05274	0.451596	45.1596	0.600742
150	150	0.50725	0.06891	0.596944	59.6944	0.908679
200	200	0.50861	0.07467	0.648719	64.8719	1.04617
330	330	0.50678	0.09156	0.800539	80.0539	1.61214
400	400	0.50144	0.09735	0.852584	85.2584	1.9145
	Time (min)	Mean value Conv.	Mean value Conv. (%)	Mean value Ln
	50	0.256315	25.6315	0.296154
	100	0.45564	45.564	0.608173
	150	0.583011	58.3011	0.875255
	200	0.644404	64.4404	1.03404
	330	0.792674	79.2674	1.57418
	400	0.842427	84.2427	1.84995

## Sheet: chi-LNPs_air
								tim (min)	conv.	Ln								Mn (th)	Mn (GPC)	PDI
	Data for chi-LNPs (Air)							0	0	0								0	0	0
								228	14.5079	0.156746								4.36914	9.58	1.35
	Time	Conv.	Ln([M0]/[M])	SDV LN				308	40.1708	0.513676								11.6677	14.25	1.2
	0	0	0	0				355	56.818	0.839746								16.4021	18.54	1.18
	228	14.5	0.156654	0.00798414				381	65.0876	1.05233								18.754	21.35	1.15
	308	40	0.510826	0.0101651				427	74.5978	1.37033								21.4587	24.32	1.15
	355	57	0.84397	0.0207412				502	85.1146	1.90479								24.4497	26.353	1.14
	381	65	1.04982	0.067176				570	91.964	2.52124								26.3977	27.971	1.16
	427	74.7	1.37437	0.0370451
	502	85	1.89712	0.0633921
	570	92	2.52573	0.077672
	Ammount of Gox-chi-LNPs =		40 mg per 10 mL reaction mixture													Theoretical amount of polymer (100% conv.) in 500 uL during sampling
			2mL of BMA = 1.78 g														0.11125	g
TimeR1	Initial weight (g)	Final weight (g)	Conversion	Con(%)	Ln([M0]/[M])											Theoretical amount of Gox-chi-LNPs in 500 uL during sampling
228	0.50139	0.01864	0.145079	14.5079	0.156746												0.0025	g
308	0.50285	0.04719	0.401708	40.1708	0.513676
355	0.50376	0.06571	0.56818	56.818	0.839746
381	0.50262	0.07491	0.650876	65.0876	1.05233
427	0.50385	0.08549	0.745978	74.5978	1.37033
502	0.50721	0.09719	0.851146	85.1146	1.90479
570	0.51372	0.10481	0.91964	91.964	2.52124
TimeR2	Initial weight (g)	Final weight (g)	Conversion	Conv (%)	Ln([M0]/[M])
228	0.50278	0.01756	0.135371	13.5371	0.145455
308	0.50947	0.04814	0.410247	41.0247	0.528052
355	0.50671	0.06428	0.555326	55.5326	0.810413
381	0.50628	0.07843	0.682517	68.2517	1.14733
427	0.50438	0.08397	0.732315	73.2315	1.31794
502	0.50493	0.09861	0.86391	86.391	1.99444
570	0.50749	0.10574	0.928	92.8	2.63109
	Time (min)	Mean value Conv.	Mean value Conv. (%)	Mean value Ln
	228	0.140225	14.0225	0.1511
	308	0.405978	40.5978	0.520864
	355	0.561753	56.1753	0.82508
	381	0.666697	66.6697	1.09983
	427	0.739146	73.9146	1.34414
	502	0.857528	85.7528	1.94961
	570	0.92382	92.382	2.57617

## Sheet: GOx-chi-LNPs_exposed_air
	Data for GOX-chi-LNPs in open air system				Open to air
																						GPC_DATA_CONV_90%
	Time	Conv.	Ln([M0]/[M])
	0	0	0																			0	-0.0453434
	43	21	0.235722																			0.0212333	-0.0507825
	93	40	0.510826																			0.0295667	-0.0575747
	132	54.2	0.780886																			0.0379	-0.0653421
	190	67.2	1.11474																			0.0462333	-0.0736825
	290	81	1.66073																			0.0545667	-0.0819309
	420	90	2.30259																			0.0629	-0.0895733
																						0.0712333	-0.096279
		Ammount of Gox-chi-LNPs =		40 mg per 10 mL reaction mixture		Theoretical amount of polymer (100% conv.) in 500 uL during sampling																0.0795667	-0.101855
				2mL of BMA = 1.78 g			0.11125	g														0.0879	-0.106094
	Time	Initial weight (g)	Final weight (g)	Conversion		Theoretical amount of Gox-chi-LNPs in 500 uL during sampling																0.0962333	-0.109044
	50	0.50028	0.02587	0.210067			0.0025	g														0.104567	-0.11081
	100	0.50019	0.04789	0.408																		0.1129	-0.111631
	150	0.50078	0.06274	0.541483																		0.121233	-0.111574
	200	0.50042	0.07715	0.671011																		0.129567	-0.110827
	330	0.50073	0.09231	0.807281																		0.1379	-0.109742
	400	0.50094	0.10245	0.898427																		0.146233	-0.108533
																						0.154567	-0.107321
																						0.1629	-0.106357
																						0.171233	-0.105678
																						0.179567	-0.105434
																						0.1879	-0.105646
																						0.196233	-0.106131
																						0.204567	-0.106491
																						0.2129	-0.106656
																						0.221233	-0.106398
																						0.229567	-0.105616
																						0.2379	-0.104067
																						0.246233	-0.101955
																						0.254567	-0.0994163
																						0.2629	-0.0965614
																						0.271233	-0.0936817
																						0.279567	-0.0908431
																						0.2879	-0.0881847
																						0.296233	-0.0858772
																						0.304567	-0.0841421
																						0.3129	-0.082962
																						0.321233	-0.0824026
																						0.329567	-0.0824889
																						0.3379	-0.0827796
																						0.346233	-0.0830637
																						0.354567	-0.0829722
																						0.3629	-0.0823507
																						0.371233	-0.0811912
																						0.379567	-0.0793712
																						0.3879	-0.0772516
																						0.396233	-0.0749148
																						0.404567	-0.0728063
																						0.4129	-0.0710022
																						0.421233	-0.0694829
																						0.429567	-0.0681296
																						0.4379	-0.0668209
																						0.446233	-0.0657294
																						0.454567	-0.064753
																						0.4629	-0.063768
																						0.471233	-0.0628338
																						0.479567	-0.0619363
																						0.4879	-0.0612626
																						0.496233	-0.0607626
																						0.504567	-0.0604637
																						0.5129	-0.060198
																						0.521233	-0.0601404
																						0.529567	-0.0602207
																						0.5379	-0.0605678
																						0.546233	-0.0608853
																						0.554567	-0.0611767
																						0.5629	-0.0614695
																						0.571233	-0.0617647
																						0.579567	-0.0620496
																						0.5879	-0.0624026
																						0.596233	-0.0627972
																						0.604567	-0.0632711
																						0.6129	-0.0640614
																						0.621233	-0.0649592
																						0.629567	-0.0659804
																						0.6379	-0.0670672
																						0.646233	-0.0680854
																						0.654567	-0.068897
																						0.6629	-0.0694768
																						0.671233	-0.0697446
																						0.679567	-0.0699128
																						0.6879	-0.0699599
																						0.696233	-0.0699375
																						0.704567	-0.0700959
																						0.7129	-0.0703877
																						0.721233	-0.0709801
																						0.729567	-0.0715845
																						0.7379	-0.0722879
																						0.746233	-0.0729114
																						0.754567	-0.0734943
																						0.7629	-0.0740801
																						0.771233	-0.0747744
																						0.779567	-0.0757127
																						0.7879	-0.077002
																						0.796233	-0.078582
																						0.804567	-0.0803278
																						0.8129	-0.0820112
																						0.821233	-0.0834706
																						0.829567	-0.0843611
																						0.8379	-0.0845236
																						0.846233	-0.0840329
																						0.854567	-0.0830343
																						0.8629	-0.081626
																						0.871233	-0.0798823
																						0.879567	-0.0782208
																						0.8879	-0.0765889
																						0.896233	-0.0752507
																						0.904567	-0.0741908
																						0.9129	-0.0734195
																						0.921233	-0.0730783
																						0.929567	-0.0734027
																						0.9379	-0.0743712
																						0.946233	-0.0757873
																						0.954567	-0.0776079
																						0.9629	-0.0797684
																						0.971233	-0.0821173
																						0.979567	-0.0842729
																						0.9879	-0.0861721
																						0.996233	-0.0876511
																						1.00457	-0.088688
																						1.0129	-0.0893413
																						1.02123	-0.0896329
																						1.02957	-0.0895497
																						1.0379	-0.0893233
																						1.04623	-0.0888233
																						1.05457	-0.0882695
																						1.0629	-0.0875156
																						1.07123	-0.0866725
																						1.07957	-0.0856193
																						1.0879	-0.0844404
																						1.09623	-0.0831705
																						1.10457	-0.0821004
																						1.1129	-0.0813134
																						1.12123	-0.0808872
																						1.12957	-0.0808354
																						1.1379	-0.0812162
																						1.14623	-0.0818184
																						1.15457	-0.0825231
																						1.1629	-0.083094
																						1.17123	-0.0832976
																						1.17957	-0.083179
																						1.1879	-0.0826198
																						1.19623	-0.0819365
																						1.20457	-0.0812409
																						1.2129	-0.0806468
																						1.22123	-0.0804724
																						1.22957	-0.080753
																						1.2379	-0.0814845
																						1.24623	-0.082665
																						1.25457	-0.084195
																						1.2629	-0.0859785
																						1.27123	-0.0877036
																						1.27957	-0.089186
																						1.2879	-0.0902456
																						1.29623	-0.0906536
																						1.30457	-0.0903766
																						1.3129	-0.0894643
																						1.32123	-0.0881663
																						1.32957	-0.0868972
																						1.3379	-0.0858663
																						1.34623	-0.0852436
																						1.35457	-0.08507
																						1.3629	-0.0852466
																						1.37123	-0.0856623
																						1.37957	-0.0860132
																						1.3879	-0.0861557
																						1.39623	-0.0862565
																						1.40457	-0.086167
																						1.4129	-0.0861711
																						1.42123	-0.0862001
																						1.42957	-0.0863028
																						1.4379	-0.0864164
																						1.44623	-0.0863526
																						1.45457	-0.0862509
																						1.4629	-0.0859137
																						1.47123	-0.0853198
																						1.47957	-0.0846565
																						1.4879	-0.0838491
																						1.49623	-0.0831426
																						1.50457	-0.082544
																						1.5129	-0.0822672
																						1.52123	-0.0821855
																						1.52957	-0.0822892
																						1.5379	-0.0826954
																						1.54623	-0.0833291
																						1.55457	-0.0840232
																						1.5629	-0.084611
																						1.57123	-0.0850501
																						1.57957	-0.0852108
																						1.5879	-0.0851697
																						1.59623	-0.0849037
																						1.60457	-0.0844581
																						1.6129	-0.0838746
																						1.62123	-0.0833972
																						1.62957	-0.0830362
																						1.6379	-0.0827512
																						1.64623	-0.0824518
																						1.65457	-0.0821722
																						1.6629	-0.0817044
																						1.67123	-0.081107
																						1.67957	-0.0802781
																						1.6879	-0.0792512
																						1.69623	-0.0781735
																						1.70457	-0.0770886
																						1.7129	-0.0761672
																						1.72123	-0.0755768
																						1.72957	-0.0752464
																						1.7379	-0.0753192
																						1.74623	-0.0756475
																						1.75457	-0.0762735
																						1.7629	-0.0770421
																						1.77123	-0.0778254
																						1.77957	-0.0786126
																						1.7879	-0.07935
																						1.79623	-0.0798891
																						1.80457	-0.0802834
																						1.8129	-0.0803576
																						1.82123	-0.0801818
																						1.82957	-0.0797897
																						1.8379	-0.0792406
																						1.84623	-0.0784331
																						1.85457	-0.0776598
																						1.8629	-0.0768678
																						1.87123	-0.0761685
																						1.87957	-0.0754853
																						1.8879	-0.0747929
																						1.89623	-0.0739527
																						1.90457	-0.072894
																						1.9129	-0.0715257
																						1.92123	-0.0699867
																						1.92957	-0.0682389
																						1.9379	-0.0667864
																						1.94623	-0.0656427
																						1.95457	-0.0651656
																						1.9629	-0.0653033
																						1.97123	-0.066043
																						1.97957	-0.0674467
																						1.9879	-0.069115
																						1.99623	-0.0708674
																						2.00457	-0.0724711
																						2.0129	-0.0737845
																						2.02123	-0.0748288
																						2.02957	-0.0755645
																						2.0379	-0.0760557
																						2.04623	-0.0763141
																						2.05457	-0.0764122
																						2.0629	-0.0764237
																						2.07123	-0.0763162
																						2.07957	-0.0761517
																						2.0879	-0.0758636
																						2.09623	-0.0755624
																						2.10457	-0.075158
																						2.1129	-0.0748116
																						2.12123	-0.0745089
																						2.12957	-0.074354
																						2.1379	-0.0742671
																						2.14623	-0.0740788
																						2.15457	-0.0739709
																						2.1629	-0.0737614
																						2.17123	-0.0735976
																						2.17957	-0.0736829
																						2.1879	-0.0741205
																						2.19623	-0.0748959
																						2.20457	-0.0761351
																						2.2129	-0.0779068
																						2.22123	-0.0799092
																						2.22957	-0.0820465
																						2.2379	-0.0839933
																						2.24623	-0.0855779
																						2.25457	-0.0869174
																						2.2629	-0.0878175
																						2.27123	-0.0883941
																						2.27957	-0.0886063
																						2.2879	-0.0886361
																						2.29623	-0.0884633
																						2.30457	-0.088259
																						2.3129	-0.0878454
																						2.32123	-0.0873076
																						2.32957	-0.086475
																						2.3379	-0.0853668
																						2.34623	-0.0840284
																						2.35457	-0.0826578
																						2.3629	-0.0814069
																						2.37123	-0.0804027
																						2.37957	-0.0797937
																						2.3879	-0.0795793
																						2.39623	-0.0797165
																						2.40457	-0.0799189
																						2.4129	-0.0800048
																						2.42123	-0.0798553
																						2.42957	-0.0795416
																						2.4379	-0.0793023
																						2.44623	-0.0791997
																						2.45457	-0.0797852
																						2.4629	-0.0808801
																						2.47123	-0.0826967
																						2.47957	-0.0847026
																						2.4879	-0.0866208
																						2.49623	-0.0878619
																						2.50457	-0.0881554
																						2.5129	-0.0872278
																						2.52123	-0.0853869
																						2.52957	-0.0829957
																						2.5379	-0.0807476
																						2.54623	-0.0790114
																						2.55457	-0.0781082
																						2.5629	-0.0782223
																						2.57123	-0.0789367
																						2.57957	-0.0800126
																						2.5879	-0.0809665
																						2.59623	-0.0816231
																						2.60457	-0.0816497
																						2.6129	-0.0813854
																						2.62123	-0.080806
																						2.62957	-0.080231
																						2.6379	-0.079803
																						2.64623	-0.0795642
																						2.65457	-0.0794311
																						2.6629	-0.0793487
																						2.67123	-0.079068
																						2.67957	-0.078659
																						2.6879	-0.0780212
																						2.69623	-0.0771461
																						2.70457	-0.0761512
																						2.7129	-0.0752344
																						2.72123	-0.0745306
																						2.72957	-0.0739631
																						2.7379	-0.0738558
																						2.74623	-0.0741641
																						2.75457	-0.0748005
																						2.7629	-0.0757957
																						2.77123	-0.0769576
																						2.77957	-0.0782251
																						2.7879	-0.0793518
																						2.79623	-0.0801993
																						2.80457	-0.0808495
																						2.8129	-0.0812642
																						2.82123	-0.0815748
																						2.82957	-0.081867
																						2.8379	-0.0820623
																						2.84623	-0.0822407
																						2.85457	-0.0822968
																						2.8629	-0.0822383
																						2.87123	-0.0821249
																						2.87957	-0.082119
																						2.8879	-0.0820341
																						2.89623	-0.0821358
																						2.90457	-0.0823006
																						2.9129	-0.0825696
																						2.92123	-0.0826939
																						2.92957	-0.082713
																						2.9379	-0.0826186
																						2.94623	-0.082515
																						2.95457	-0.0824724
																						2.9629	-0.0825877
																						2.97123	-0.0826831
																						2.97957	-0.0827769
																						2.9879	-0.0828772
																						2.99623	-0.0826625
																						3.00457	-0.0822299
																						3.0129	-0.0818126
																						3.02123	-0.0815543
																						3.02957	-0.0816966
																						3.0379	-0.0823313
																						3.04623	-0.0836205
																						3.05457	-0.0854024
																						3.0629	-0.0871356
																						3.07123	-0.0886773
																						3.07957	-0.0897357
																						3.0879	-0.0901444
																						3.09623	-0.0897735
																						3.10457	-0.0888443
																						3.1129	-0.0876473
																						3.12123	-0.0865408
																						3.12957	-0.0857825
																						3.1379	-0.0855653
																						3.14623	-0.0859175
																						3.15457	-0.0867147
																						3.1629	-0.0877507
																						3.17123	-0.088882
																						3.17957	-0.0897001
																						3.1879	-0.0901713
																						3.19623	-0.090391
																						3.20457	-0.0903871
																						3.2129	-0.0903214
																						3.22123	-0.0904239
																						3.22957	-0.090612
																						3.2379	-0.0909241
																						3.24623	-0.0911473
																						3.25457	-0.0911572
																						3.2629	-0.0911285
																						3.27123	-0.090766
																						3.27957	-0.0902193
																						3.2879	-0.0896741
																						3.29623	-0.0893247
																						3.30457	-0.0892966
																						3.3129	-0.0896098
																						3.32123	-0.0902604
																						3.32957	-0.091264
																						3.3379	-0.0925047
																						3.34623	-0.0937977
																						3.35457	-0.0948251
																						3.3629	-0.095503
																						3.37123	-0.0957277
																						3.37957	-0.0955166
																						3.3879	-0.0950709
																						3.39623	-0.0945034
																						3.40457	-0.094057
																						3.4129	-0.0939461
																						3.42123	-0.0941784
																						3.42957	-0.0947128
																						3.4379	-0.0952891
																						3.44623	-0.095956
																						3.45457	-0.0964355
																						3.4629	-0.0966461
																						3.47123	-0.0966335
																						3.47957	-0.0964107
																						3.4879	-0.0960985
																						3.49623	-0.095906
																						3.50457	-0.0958751
																						3.5129	-0.0960393
																						3.52123	-0.096332
																						3.52957	-0.0966112
																						3.5379	-0.0967847
																						3.54623	-0.0967574
																						3.55457	-0.0963741
																						3.5629	-0.0956519
																						3.57123	-0.094683
																						3.57957	-0.0937074
																						3.5879	-0.0927185
																						3.59623	-0.0918174
																						3.60457	-0.0910915
																						3.6129	-0.0905525
																						3.62123	-0.0901505
																						3.62957	-0.0899561
																						3.6379	-0.0899168
																						3.64623	-0.0901527
																						3.65457	-0.0905887
																						3.6629	-0.0913127
																						3.67123	-0.0922664
																						3.67957	-0.0932494
																						3.6879	-0.0943075
																						3.69623	-0.0951194
																						3.70457	-0.0957244
																						3.7129	-0.096024
																						3.72123	-0.0960766
																						3.72957	-0.0957121
																						3.7379	-0.0952131
																						3.74623	-0.0946232
																						3.75457	-0.0940178
																						3.7629	-0.0935879
																						3.77123	-0.0934341
																						3.77957	-0.0936734
																						3.7879	-0.0943583
																						3.79623	-0.0951789
																						3.80457	-0.0961674
																						3.8129	-0.0971686
																						3.82123	-0.0979063
																						3.82957	-0.0981681
																						3.8379	-0.0979816
																						3.84623	-0.0974291
																						3.85457	-0.0965359
																						3.8629	-0.0955664
																						3.87123	-0.0945383
																						3.87957	-0.0935584
																						3.8879	-0.0927578
																						3.89623	-0.0921795
																						3.90457	-0.0917259
																						3.9129	-0.0915528
																						3.92123	-0.0916637
																						3.92957	-0.0920588
																						3.9379	-0.0928113
																						3.94623	-0.0937017
																						3.95457	-0.0947745
																						3.9629	-0.0957082
																						3.97123	-0.0965607
																						3.97957	-0.0971376
																						3.9879	-0.0976203
																						3.99623	-0.0980167
																						4.00457	-0.098416
																						4.0129	-0.0989608
																						4.02123	-0.0996988
																						4.02957	-0.100533
																						4.0379	-0.101503
																						4.04623	-0.102391
																						4.05457	-0.103357
																						4.0629	-0.104088
																						4.07123	-0.104602
																						4.07957	-0.104877
																						4.0879	-0.105003
																						4.09623	-0.10494
																						4.10457	-0.10455
																						4.1129	-0.104044
																						4.12123	-0.103441
																						4.12957	-0.102929
																						4.1379	-0.102736
																						4.14623	-0.102792
																						4.15457	-0.103265
																						4.1629	-0.104186
																						4.17123	-0.105414
																						4.17957	-0.106889
																						4.1879	-0.108404
																						4.19623	-0.109874
																						4.20457	-0.111167
																						4.2129	-0.112236
																						4.22123	-0.113194
																						4.22957	-0.114028
																						4.2379	-0.114816
																						4.24623	-0.115518
																						4.25457	-0.116291
																						4.2629	-0.116884
																						4.27123	-0.117461
																						4.27957	-0.117919
																						4.2879	-0.118225
																						4.29623	-0.118287
																						4.30457	-0.118149
																						4.3129	-0.11749
																						4.32123	-0.116451
																						4.32957	-0.114758
																						4.3379	-0.112674
																						4.34623	-0.110286
																						4.35457	-0.107894
																						4.3629	-0.105805
																						4.37123	-0.104267
																						4.37957	-0.103317
																						4.3879	-0.103015
																						4.39623	-0.103291
																						4.40457	-0.103935
																						4.4129	-0.104705
																						4.42123	-0.105485
																						4.42957	-0.106165
																						4.4379	-0.106851
																						4.44623	-0.107539
																						4.45457	-0.108208
																						4.4629	-0.109044
																						4.47123	-0.110019
																						4.47957	-0.111114
																						4.4879	-0.112423
																						4.49623	-0.113795
																						4.50457	-0.115169
																						4.5129	-0.116475
																						4.52123	-0.117575
																						4.52957	-0.118344
																						4.5379	-0.118763
																						4.54623	-0.118674
																						4.55457	-0.118128
																						4.5629	-0.117165
																						4.57123	-0.116067
																						4.57957	-0.115284
																						4.5879	-0.115089
																						4.59623	-0.115687
																						4.60457	-0.117129
																						4.6129	-0.119375
																						4.62123	-0.122144
																						4.62957	-0.124987
																						4.6379	-0.127281
																						4.64623	-0.12886
																						4.65457	-0.129478
																						4.6629	-0.129106
																						4.67123	-0.128049
																						4.67957	-0.126605
																						4.6879	-0.125241
																						4.69623	-0.124135
																						4.70457	-0.123501
																						4.7129	-0.123261
																						4.72123	-0.123377
																						4.72957	-0.123584
																						4.7379	-0.123681
																						4.74623	-0.123436
																						4.75457	-0.122695
																						4.7629	-0.121489
																						4.77123	-0.119814
																						4.77957	-0.117792
																						4.7879	-0.115558
																						4.79623	-0.113213
																						4.80457	-0.111034
																						4.8129	-0.109152
																						4.82123	-0.107603
																						4.82957	-0.106447
																						4.8379	-0.105708
																						4.84623	-0.105418
																						4.85457	-0.105363
																						4.8629	-0.105702
																						4.87123	-0.106393
																						4.87957	-0.107367
																						4.8879	-0.108607
																						4.89623	-0.110069
																						4.90457	-0.111746
																						4.9129	-0.113541
																						4.92123	-0.115375
																						4.92957	-0.117025
																						4.9379	-0.118375
																						4.94623	-0.119288
																						4.95457	-0.119755
																						4.9629	-0.119865
																						4.97123	-0.119532
																						4.97957	-0.118984
																						4.9879	-0.11831
																						4.99623	-0.11779
																						5.00457	-0.117404
																						5.0129	-0.117261
																						5.02123	-0.117436
																						5.02957	-0.117787
																						5.0379	-0.118192
																						5.04623	-0.1185
																						5.05457	-0.11879
																						5.0629	-0.118865
																						5.07123	-0.118692
																						5.07957	-0.118172
																						5.0879	-0.117305
																						5.09623	-0.11623
																						5.10457	-0.115244
																						5.1129	-0.114293
																						5.12123	-0.113773
																						5.12957	-0.113664
																						5.1379	-0.11402
																						5.14623	-0.114802
																						5.15457	-0.115687
																						5.1629	-0.116652
																						5.17123	-0.117292
																						5.17957	-0.117743
																						5.1879	-0.118122
																						5.19623	-0.118566
																						5.20457	-0.119205
																						5.2129	-0.120076
																						5.22123	-0.120964
																						5.22957	-0.121966
																						5.2379	-0.122825
																						5.24623	-0.123406
																						5.25457	-0.123593
																						5.2629	-0.123601
																						5.27123	-0.123306
																						5.27957	-0.123022
																						5.2879	-0.122692
																						5.29623	-0.122292
																						5.30457	-0.121904
																						5.3129	-0.12151
																						5.32123	-0.12122
																						5.32957	-0.121142
																						5.3379	-0.121172
																						5.34623	-0.12131
																						5.35457	-0.121593
																						5.3629	-0.121729
																						5.37123	-0.121823
																						5.37957	-0.121481
																						5.3879	-0.120747
																						5.39623	-0.119706
																						5.40457	-0.11831
																						5.4129	-0.11669
																						5.42123	-0.115024
																						5.42957	-0.113372
																						5.4379	-0.111945
																						5.44623	-0.110774
																						5.45457	-0.109944
																						5.4629	-0.109518
																						5.47123	-0.109556
																						5.47957	-0.109947
																						5.4879	-0.11066
																						5.49623	-0.111632
																						5.50457	-0.112868
																						5.5129	-0.114195
																						5.52123	-0.115644
																						5.52957	-0.117113
																						5.5379	-0.118474
																						5.54623	-0.119701
																						5.55457	-0.120697
																						5.5629	-0.121459
																						5.57123	-0.12207
																						5.57957	-0.122567
																						5.5879	-0.123163
																						5.59623	-0.123966
																						5.60457	-0.12491
																						5.6129	-0.126055
																						5.62123	-0.127183
																						5.62957	-0.128026
																						5.6379	-0.128427
																						5.64623	-0.128467
																						5.65457	-0.128106
																						5.6629	-0.127508
																						5.67123	-0.126882
																						5.67957	-0.12622
																						5.6879	-0.125622
																						5.69623	-0.125025
																						5.70457	-0.124344
																						5.7129	-0.123587
																						5.72123	-0.122685
																						5.72957	-0.121867
																						5.7379	-0.121326
																						5.74623	-0.121434
																						5.75457	-0.122149
																						5.7629	-0.123574
																						5.77123	-0.125455
																						5.77957	-0.127525
																						5.7879	-0.129591
																						5.79623	-0.131267
																						5.80457	-0.13236
																						5.8129	-0.132822
																						5.82123	-0.132836
																						5.82957	-0.132502
																						5.8379	-0.132034
																						5.84623	-0.13154
																						5.85457	-0.131242
																						5.8629	-0.131013
																						5.87123	-0.131023
																						5.87957	-0.131136
																						5.8879	-0.131266
																						5.89623	-0.131445
																						5.90457	-0.131538
																						5.9129	-0.131411
																						5.92123	-0.131012
																						5.92957	-0.130373
																						5.9379	-0.129554
																						5.94623	-0.128674
																						5.95457	-0.127703
																						5.9629	-0.126943
																						5.97123	-0.126449
																						5.97957	-0.126445
																						5.9879	-0.126755
																						5.99623	-0.12738
																						6.00457	-0.128068
																						6.0129	-0.128846
																						6.02123	-0.129503
																						6.02957	-0.130063
																						6.0379	-0.130436
																						6.04623	-0.130727
																						6.05457	-0.130937
																						6.0629	-0.13113
																						6.07123	-0.131195
																						6.07957	-0.131055
																						6.0879	-0.130826
																						6.09623	-0.130392
																						6.10457	-0.12997
																						6.1129	-0.129674
																						6.12123	-0.129616
																						6.12957	-0.130022
																						6.1379	-0.130842
																						6.14623	-0.13195
																						6.15457	-0.133141
																						6.1629	-0.134143
																						6.17123	-0.134811
																						6.17957	-0.135137
																						6.1879	-0.135145
																						6.19623	-0.135027
																						6.20457	-0.135038
																						6.2129	-0.135472
																						6.22123	-0.136165
																						6.22957	-0.137262
																						6.2379	-0.138297
																						6.24623	-0.139285
																						6.25457	-0.14014
																						6.2629	-0.140853
																						6.27123	-0.141263
																						6.27957	-0.141642
																						6.2879	-0.141965
																						6.29623	-0.142547
																						6.30457	-0.1433
																						6.3129	-0.144085
																						6.32123	-0.144868
																						6.32957	-0.145657
																						6.3379	-0.146529
																						6.34623	-0.147264
																						6.35457	-0.147952
																						6.3629	-0.148569
																						6.37123	-0.149154
																						6.37957	-0.149746
																						6.3879	-0.150537
																						6.39623	-0.151314
																						6.40457	-0.152103
																						6.4129	-0.152835
																						6.42123	-0.153375
																						6.42957	-0.15359
																						6.4379	-0.153447
																						6.44623	-0.152762
																						6.45457	-0.151838
																						6.4629	-0.150785
																						6.47123	-0.14984
																						6.47957	-0.149129
																						6.4879	-0.148849
																						6.49623	-0.148872
																						6.50457	-0.149031
																						6.5129	-0.149401
																						6.52123	-0.149723
																						6.52957	-0.150088
																						6.5379	-0.150572
																						6.54623	-0.150956
																						6.55457	-0.151367
																						6.5629	-0.151631
																						6.57123	-0.151652
																						6.57957	-0.15158
																						6.5879	-0.151391
																						6.59623	-0.151214
																						6.60457	-0.151418
																						6.6129	-0.152244
																						6.62123	-0.153686
																						6.62957	-0.155778
																						6.6379	-0.158295
																						6.64623	-0.16093
																						6.65457	-0.16328
																						6.6629	-0.164915
																						6.67123	-0.165654
																						6.67957	-0.16542
																						6.6879	-0.1643
																						6.69623	-0.162272
																						6.70457	-0.159883
																						6.7129	-0.157228
																						6.72123	-0.154869
																						6.72957	-0.153228
																						6.7379	-0.152365
																						6.74623	-0.15249
																						6.75457	-0.153206
																						6.7629	-0.154348
																						6.77123	-0.155613
																						6.77957	-0.1566
																						6.7879	-0.15698
																						6.79623	-0.156658
																						6.80457	-0.155963
																						6.8129	-0.154986
																						6.82123	-0.154142
																						6.82957	-0.15344
																						6.8379	-0.153042
																						6.84623	-0.152983
																						6.85457	-0.153263
																						6.8629	-0.153557
																						6.87123	-0.153828
																						6.87957	-0.154005
																						6.8879	-0.154264
																						6.89623	-0.154558
																						6.90457	-0.154936
																						6.9129	-0.155538
																						6.92123	-0.156341
																						6.92957	-0.157302
																						6.9379	-0.158361
																						6.94623	-0.15914
																						6.95457	-0.159573
																						6.9629	-0.159668
																						6.97123	-0.159417
																						6.97957	-0.158879
																						6.9879	-0.158282
																						6.99623	-0.157786
																						7.00457	-0.157787
																						7.0129	-0.158169
																						7.02123	-0.158984
																						7.02957	-0.159964
																						7.0379	-0.160984
																						7.04623	-0.162029
																						7.05457	-0.162847
																						7.0629	-0.16363
																						7.07123	-0.164222
																						7.07957	-0.164933
																						7.0879	-0.165746
																						7.09623	-0.166697
																						7.10457	-0.167562
																						7.1129	-0.168098
																						7.12123	-0.168189
																						7.12957	-0.167621
																						7.1379	-0.166457
																						7.14623	-0.164686
																						7.15457	-0.162534
																						7.1629	-0.160189
																						7.17123	-0.158024
																						7.17957	-0.156305
																						7.1879	-0.155037
																						7.19623	-0.15423
																						7.20457	-0.153815
																						7.2129	-0.153748
																						7.22123	-0.153839
																						7.22957	-0.154035
																						7.2379	-0.154215
																						7.24623	-0.154269
																						7.25457	-0.154271
																						7.2629	-0.154206
																						7.27123	-0.154102
																						7.27957	-0.154
																						7.2879	-0.153829
																						7.29623	-0.153845
																						7.30457	-0.153866
																						7.3129	-0.154102
																						7.32123	-0.15439
																						7.32957	-0.154864
																						7.3379	-0.155361
																						7.34623	-0.155955
																						7.35457	-0.156546
																						7.3629	-0.15708
																						7.37123	-0.15751
																						7.37957	-0.157645
																						7.3879	-0.157538
																						7.39623	-0.15705
																						7.40457	-0.156054
																						7.4129	-0.154717
																						7.42123	-0.153223
																						7.42957	-0.151906
																						7.4379	-0.151018
																						7.44623	-0.15059
																						7.45457	-0.150776
																						7.4629	-0.15152
																						7.47123	-0.152542
																						7.47957	-0.153552
																						7.4879	-0.154439
																						7.49623	-0.155104
																						7.50457	-0.155565
																						7.5129	-0.155913
																						7.52123	-0.1562
																						7.52957	-0.156493
																						7.5379	-0.156789
																						7.54623	-0.15698
																						7.55457	-0.156908
																						7.5629	-0.156436
																						7.57123	-0.15574
																						7.57957	-0.154951
																						7.5879	-0.154159
																						7.59623	-0.153661
																						7.60457	-0.15361
																						7.6129	-0.154053
																						7.62123	-0.154947
																						7.62957	-0.156006
																						7.6379	-0.156944
																						7.64623	-0.157643
																						7.65457	-0.157995
																						7.6629	-0.157819
																						7.67123	-0.157299
																						7.67957	-0.156596
																						7.6879	-0.155909
																						7.69623	-0.155306
																						7.70457	-0.15482
																						7.7129	-0.154436
																						7.72123	-0.15402
																						7.72957	-0.153451
																						7.7379	-0.152565
																						7.74623	-0.151505
																						7.75457	-0.150242
																						7.7629	-0.1489
																						7.77123	-0.147705
																						7.77957	-0.146505
																						7.7879	-0.145442
																						7.79623	-0.14443
																						7.80457	-0.143545
																						7.8129	-0.142675
																						7.82123	-0.141866
																						7.82957	-0.141077
																						7.8379	-0.140566
																						7.84623	-0.140138
																						7.85457	-0.139836
																						7.8629	-0.139546
																						7.87123	-0.139368
																						7.87957	-0.139303
																						7.8879	-0.139341
																						7.89623	-0.13957
																						7.90457	-0.139934
																						7.9129	-0.140602
																						7.92123	-0.141389
																						7.92957	-0.142132
																						7.9379	-0.142606
																						7.94623	-0.142665
																						7.95457	-0.142356
																						7.9629	-0.141528
																						7.97123	-0.140247
																						7.97957	-0.138724
																						7.9879	-0.137116
																						7.99623	-0.135695
																						8.00457	-0.134574
																						8.0129	-0.133936
																						8.02123	-0.133653
																						8.02957	-0.134012
																						8.0379	-0.134651
																						8.04623	-0.135584
																						8.05457	-0.136686
																						8.0629	-0.137684
																						8.07123	-0.13857
																						8.07957	-0.139344
																						8.0879	-0.13998
																						8.09623	-0.140413
																						8.10457	-0.140799
																						8.1129	-0.141192
																						8.12123	-0.141582
																						8.12957	-0.141965
																						8.1379	-0.142101
																						8.14623	-0.141902
																						8.15457	-0.141313
																						8.1629	-0.140268
																						8.17123	-0.138759
																						8.17957	-0.136997
																						8.1879	-0.135052
																						8.19623	-0.133403
																						8.20457	-0.132252
																						8.2129	-0.131722
																						8.22123	-0.13197
																						8.22957	-0.132823
																						8.2379	-0.134222
																						8.24623	-0.135765
																						8.25457	-0.136973
																						8.2629	-0.137788
																						8.27123	-0.138134
																						8.27957	-0.13789
																						8.2879	-0.137398
																						8.29623	-0.136791
																						8.30457	-0.136083
																						8.3129	-0.135512
																						8.32123	-0.134959
																						8.32957	-0.134454
																						8.3379	-0.133874
																						8.34623	-0.133266
																						8.35457	-0.132435
																						8.3629	-0.131569
																						8.37123	-0.130565
																						8.37957	-0.129487
																						8.3879	-0.128322
																						8.39623	-0.127122
																						8.40457	-0.125642
																						8.4129	-0.124114
																						8.42123	-0.122378
																						8.42957	-0.120617
																						8.4379	-0.118855
																						8.44623	-0.117201
																						8.45457	-0.115759
																						8.4629	-0.11441
																						8.47123	-0.11328
																						8.47957	-0.112438
																						8.4879	-0.111817
																						8.49623	-0.111326
																						8.50457	-0.110839
																						8.5129	-0.110327
																						8.52123	-0.109703
																						8.52957	-0.108899
																						8.5379	-0.107942
																						8.54623	-0.106873
																						8.55457	-0.105899
																						8.5629	-0.105077
																						8.57123	-0.104607
																						8.57957	-0.10448
																						8.5879	-0.104625
																						8.59623	-0.104915
																						8.60457	-0.105116
																						8.6129	-0.10526
																						8.62123	-0.10516
																						8.62957	-0.104913
																						8.6379	-0.104575
																						8.64623	-0.104204
																						8.65457	-0.103903
																						8.6629	-0.103604
																						8.67123	-0.103352
																						8.67957	-0.103067
																						8.6879	-0.102737
																						8.69623	-0.102298
																						8.70457	-0.101889
																						8.7129	-0.1017
																						8.72123	-0.101626
																						8.72957	-0.101636
																						8.7379	-0.101626
																						8.74623	-0.101692
																						8.75457	-0.1018
																						8.7629	-0.101701
																						8.77123	-0.101368
																						8.77957	-0.100872
																						8.7879	-0.100344
																						8.79623	-0.0997015
																						8.80457	-0.0988585
																						8.8129	-0.097883
																						8.82123	-0.0966948
																						8.82957	-0.0954044
																						8.8379	-0.0939552
																						8.84623	-0.0923113
																						8.85457	-0.0907154
																						8.8629	-0.0892387
																						8.87123	-0.0879862
																						8.87957	-0.0870519
																						8.8879	-0.0863745
																						8.89623	-0.0860039
																						8.90457	-0.0857859
																						8.9129	-0.0855958
																						8.92123	-0.0853017
																						8.92957	-0.0849143
																						8.9379	-0.0844662
																						8.94623	-0.083858
																						8.95457	-0.0833185
																						8.9629	-0.0830517
																						8.97123	-0.0831346
																						8.97957	-0.0834729
																						8.9879	-0.0841819
																						8.99623	-0.0848693
																						9.00457	-0.0854602
																						9.0129	-0.0857438
																						9.02123	-0.0855895
																						9.02957	-0.0850773
																						9.0379	-0.0841634
																						9.04623	-0.0831422
																						9.05457	-0.0821141
																						9.0629	-0.081128
																						9.07123	-0.080314
																						9.07957	-0.0795337
																						9.0879	-0.0787516
																						9.09623	-0.0779727
																						9.10457	-0.0771724
																						9.1129	-0.0765185
																						9.12123	-0.0759292
																						9.12957	-0.0755226
																						9.1379	-0.0752522
																						9.14623	-0.0751405
																						9.15457	-0.0749546
																						9.1629	-0.0745963
																						9.17123	-0.0740385
																						9.17957	-0.0731943
																						9.1879	-0.0722102
																						9.19623	-0.0711392
																						9.20457	-0.0699909
																						9.2129	-0.0687557
																						9.22123	-0.0675797
																						9.22957	-0.0665599
																						9.2379	-0.0657747
																						9.24623	-0.0652242
																						9.25457	-0.0650407
																						9.2629	-0.0653294
																						9.27123	-0.0659578
																						9.27957	-0.0666652
																						9.2879	-0.0670808
																						9.29623	-0.0671292
																						9.30457	-0.0665241
																						9.3129	-0.0652645
																						9.32123	-0.063411
																						9.32957	-0.0612423
																						9.3379	-0.0589701
																						9.34623	-0.057215
																						9.35457	-0.0559808
																						9.3629	-0.05561
																						9.37123	-0.0559533
																						9.37957	-0.0569796
																						9.3879	-0.0584153
																						9.39623	-0.0597914
																						9.40457	-0.0610095
																						9.4129	-0.0616491
																						9.42123	-0.061684
																						9.42957	-0.0610829
																						9.4379	-0.0599919
																						9.44623	-0.0586337
																						9.45457	-0.0572705
																						9.4629	-0.056036
																						9.47123	-0.0550727
																						9.47957	-0.0544193
																						9.4879	-0.0538423
																						9.49623	-0.0532516
																						9.50457	-0.0526532
																						9.5129	-0.0517417
																						9.52123	-0.0507573
																						9.52957	-0.0498189
																						9.5379	-0.0490456
																						9.54623	-0.0486778
																						9.55457	-0.0486706
																						9.5629	-0.0490794
																						9.57123	-0.0496128
																						9.57957	-0.0500804
																						9.5879	-0.0503275
																						9.59623	-0.0501658
																						9.60457	-0.0495981
																						9.6129	-0.0488046
																						9.62123	-0.0479504
																						9.62957	-0.0473761
																						9.6379	-0.047144
																						9.64623	-0.0472492
																						9.65457	-0.0476978
																						9.6629	-0.0483823
																						9.67123	-0.0491763
																						9.67957	-0.0498845
																						9.6879	-0.050195
																						9.69623	-0.0499763
																						9.70457	-0.049272
																						9.7129	-0.0480237
																						9.72123	-0.0462367
																						9.72957	-0.0442184
																						9.7379	-0.0420906
																						9.74623	-0.0400828
																						9.75457	-0.0383447
																						9.7629	-0.0368577
																						9.77123	-0.0358002
																						9.77957	-0.0350693
																						9.7879	-0.034509
																						9.79623	-0.0341796
																						9.80457	-0.0340475
																						9.8129	-0.0341983
																						9.82123	-0.0344967
																						9.82957	-0.0350043
																						9.8379	-0.0356347
																						9.84623	-0.0362491
																						9.85457	-0.0366057
																						9.8629	-0.0367558
																						9.87123	-0.0364858
																						9.87957	-0.0358876
																						9.8879	-0.0351662
																						9.89623	-0.0344473
																						9.90457	-0.0339646
																						9.9129	-0.0338505
																						9.92123	-0.0342004
																						9.92957	-0.0348819
																						9.9379	-0.0355921
																						9.94623	-0.0363006
																						9.95457	-0.0366002
																						9.9629	-0.0363045
																						9.97123	-0.0354019
																						9.97957	-0.0340419
																						9.9879	-0.032553
																						9.99623	-0.0310454
																						10.0046	-0.0299641
																						10.0129	-0.0292712
																						10.0212	-0.0289158
																						10.0296	-0.0288079
																						10.0379	-0.0286856
																						10.0462	-0.0282234
																						10.0546	-0.0273733
																						10.0629	-0.0261771
																						10.0712	-0.0247508
																						10.0796	-0.0233605
																						10.0879	-0.0223112
																						10.0962	-0.0219198
																						10.1046	-0.0221366
																						10.1129	-0.0228868
																						10.1212	-0.0239927
																						10.1296	-0.0250179
																						10.1379	-0.0257979
																						10.1462	-0.0260051
																						10.1546	-0.0255663
																						10.1629	-0.024515
																						10.1712	-0.0228814
																						10.1796	-0.0209562
																						10.1879	-0.0189971
																						10.1962	-0.0171441
																						10.2046	-0.0154455
																						10.2129	-0.0140922
																						10.2212	-0.0131372
																						10.2296	-0.0125692
																						10.2379	-0.0123383
																						10.2462	-0.0123451
																						10.2546	-0.0125682
																						10.2629	-0.0128592
																						10.2712	-0.013201
																						10.2796	-0.013597
																						10.2879	-0.0139926
																						10.2962	-0.014291
																						10.3046	-0.014576
																						10.3129	-0.0147356
																						10.3212	-0.0148302
																						10.3296	-0.0148902
																						10.3379	-0.0147243
																						10.3462	-0.0146157
																						10.3546	-0.0144186
																						10.3629	-0.0142244
																						10.3712	-0.0140348
																						10.3796	-0.0137887
																						10.3879	-0.0134781
																						10.3962	-0.0132761
																						10.4046	-0.0129927
																						10.4129	-0.0129203
																						10.4212	-0.0129507
																						10.4296	-0.0130926
																						10.4379	-0.0133702
																						10.4462	-0.0135788
																						10.4546	-0.0138638
																						10.4629	-0.0140782
																						10.4712	-0.0144936
																						10.4796	-0.0151355
																						10.4879	-0.0162008
																						10.4962	-0.0175964
																						10.5046	-0.0192449
																						10.5129	-0.0208895
																						10.5212	-0.0221819
																						10.5296	-0.0229383
																						10.5379	-0.0230764
																						10.5462	-0.0224908
																						10.5546	-0.021372
																						10.5629	-0.0197182
																						10.5712	-0.017924
																						10.5796	-0.015981
																						10.5879	-0.0141409
																						10.5962	-0.0122646
																						10.6046	-0.0105612
																						10.6129	-0.00899423
																						10.6212	-0.00753565
																						10.6296	-0.00622123
																						10.6379	-0.00508223
																						10.6462	-0.00417907
																						10.6546	-0.00347712
																						10.6629	-0.00296301
																						10.6712	-0.00277853
																						10.6796	-0.00282408
																						10.6879	-0.00305623
																						10.6962	-0.0034513
																						10.7046	-0.00401524
																						10.7129	-0.00468157
																						10.7212	-0.00545902
																						10.7296	-0.00612805
																						10.7379	-0.00666526
																						10.7462	-0.00692226
																						10.7546	-0.00683267
																						10.7629	-0.00640817
																						10.7712	-0.00564145
																						10.7796	-0.00475716
																						10.7879	-0.0039112
																						10.7962	-0.0033556
																						10.8046	-0.00307124
																						10.8129	-0.00310418
																						10.8212	-0.00320719
																						10.8296	-0.00328855
																						10.8379	-0.00304786
																						10.8462	-0.00255731
																						10.8546	-0.00174967
																						10.8629	-0.000853876
																						10.8712	-5.5465e-05
																						10.8796	0.000626405
																						10.8879	0.000953344
																						10.8962	0.0008889
																						10.9046	0.000546415
																						10.9129	4.28041e-05
																						10.9212	-0.000510955
																						10.9296	-0.00119133
																						10.9379	-0.00166158
																						10.9462	-0.00189399
																						10.9546	-0.00172778
																						10.9629	-0.00120446
																						10.9712	-0.000545776
																						10.9796	0.000225821
																						10.9879	0.000999547
																						10.9962	0.00154419
																						11.0046	0.00187564
																						11.0129	0.00191338
																						11.0212	0.00173988
																						11.0296	0.00146142
																						11.0379	0.00116719
																						11.0462	0.000871723
																						11.0546	0.000596101
																						11.0629	0.000486501
																						11.0712	0.000599935
																						11.0796	0.00101958
																						11.0879	0.00178006
																						11.0962	0.00297419
																						11.1046	0.00437567
																						11.1129	0.00582544
																						11.1212	0.00705466
																						11.1296	0.00778757
																						11.1379	0.00794746
																						11.1462	0.00754653
																						11.1546	0.00684977
																						11.1629	0.00618578
																						11.1712	0.00573302
																						11.1796	0.00563719
																						11.1879	0.0058736
																						11.1962	0.00644994
																						11.2046	0.00701508
																						11.2129	0.00733751
																						11.2212	0.00721743
																						11.2296	0.00663058
																						11.2379	0.00578534
																						11.2462	0.00490172
																						11.2546	0.00401558
																						11.2629	0.00319727
																						11.2712	0.00266281
																						11.2796	0.00226751
																						11.2879	0.00212179
																						11.2962	0.00210884
																						11.3046	0.00220085
																						11.3129	0.00219436
																						11.3212	0.00219742
																						11.3296	0.00219531
																						11.3379	0.0022004
																						11.3462	0.00218821
																						11.3546	0.00237283
																						11.3629	0.00258949
																						11.3712	0.00300205
																						11.3796	0.00335103
																						11.3879	0.00359092
																						11.3962	0.00364915
																						11.4046	0.00338373
																						11.4129	0.00277878
																						11.4212	0.0020041
																						11.4296	0.00136316
																						11.4379	0.000823197
																						11.4462	0.000458027
																						11.4546	0.000416025
																						11.4629	0.000612717
																						11.4712	0.000902459
																						11.4796	0.00124979
																						11.4879	0.0017994
																						11.4962	0.00243758
																						11.5046	0.00328009
																						11.5129	0.00425516
																						11.5212	0.00533437
																						11.5296	0.00639587
																						11.5379	0.00726547
																						11.5462	0.00775591
																						11.5546	0.00808194
																						11.5629	0.00811122
																						11.5712	0.00799356
																						11.5796	0.007575
																						11.5879	0.00699702
																						11.5962	0.00604817
																						11.6046	0.00483134
																						11.6129	0.00340107
																						11.6212	0.00164605
																						11.6296	-6.95398e-05
																						11.6379	-0.00148082
																						11.6462	-0.00253734
																						11.6546	-0.00306036
																						11.6629	-0.00314722
																						11.6712	-0.00277666
																						11.6796	-0.00217195
																						11.6879	-0.00152765
																						11.6962	-0.00108513
																						11.7046	-0.000800417
																						11.7129	-0.000740624
																						11.7212	-0.00100456
																						11.7296	-0.00140584
																						11.7379	-0.00202866
																						11.7462	-0.00267717
																						11.7546	-0.00328036
																						11.7629	-0.00366702
																						11.7712	-0.0038822
																						11.7796	-0.00369362
																						11.7879	-0.00317223
																						11.7962	-0.0024434
																						11.8046	-0.00168717
																						11.8129	-0.00115231
																						11.8212	-0.00121801
																						11.8296	-0.0018732
																						11.8379	-0.00328355
																						11.8462	-0.00515087
																						11.8546	-0.00734801
																						11.8629	-0.00935581
																						11.8712	-0.010876
																						11.8796	-0.0116485
																						11.8879	-0.0115279
																						11.8962	-0.0107422
																						11.9046	-0.00942231
																						11.9129	-0.00768571
																						11.9212	-0.00579893
																						11.9296	-0.00410054
																						11.9379	-0.00263346
																						11.9462	-0.0014791
																						11.9546	-0.000447529
																						11.9629	0.000319291
																						11.9712	0.00105109
																						11.9796	0.00184695
																						11.9879	0.00253851
																						11.9962	0.00322403
																						12.0046	0.00389956
																						12.0129	0.00437278
																						12.0212	0.00455669
																						12.0296	0.00444413
																						12.0379	0.00407619
																						12.0462	0.00349217
																						12.0546	0.00289997
																						12.0629	0.00237466
																						12.0712	0.00202986
																						12.0796	0.00191625
																						12.0879	0.00215945
																						12.0962	0.00264123
																						12.1046	0.00314718
																						12.1129	0.00369148
																						12.1212	0.00403605
																						12.1296	0.00420437
																						12.1379	0.00429838
																						12.1462	0.00430869
																						12.1546	0.00432354
																						12.1629	0.00455138
																						12.1712	0.00487045
																						12.1796	0.00537953
																						12.1879	0.00596871
																						12.1962	0.00663955
																						12.2046	0.0073279
																						12.2129	0.00812986
																						12.2212	0.00903726
																						12.2296	0.0101019
																						12.2379	0.0114145
																						12.2462	0.0127973
																						12.2546	0.0139779
																						12.2629	0.0146911
																						12.2712	0.0147283
																						12.2796	0.0140142
																						12.2879	0.012354
																						12.2962	0.0100094
																						12.3046	0.00729379
																						12.3129	0.00446693
																						12.3212	0.00190793
																						12.3296	6.83468e-05
																						12.3379	-0.00108359
																						12.3462	-0.00159296
																						12.3546	-0.00146013
																						12.3629	-0.000879364
																						12.3712	-0.000317649
																						12.3796	-2.61852e-05
																						12.3879	-1.42144e-05
																						12.3962	-0.000362984
																						12.4046	-0.00101805
																						12.4129	-0.00179525
																						12.4212	-0.00236204
																						12.4296	-0.00266295
																						12.4379	-0.00247785
																						12.4462	-0.00196343
																						12.4546	-0.00122516
																						12.4629	-0.000435043
																						12.4712	0.000140291
																						12.4796	0.000489287
																						12.4879	0.000614918
																						12.4962	0.000497258
																						12.5046	0.00029174
																						12.5129	9.71727e-05
																						12.5212	-9.98553e-05
																						12.5296	-0.00042917
																						12.5379	-0.000921717
																						12.5462	-0.0014869
																						12.5546	-0.00229315
																						12.5629	-0.00339754
																						12.5712	-0.00484914
																						12.5796	-0.00642776
																						12.5879	-0.0080703
																						12.5962	-0.00963544
																						12.6046	-0.0111063
																						12.6129	-0.0123172
																						12.6212	-0.0134094
																						12.6296	-0.0140861
																						12.6379	-0.0145227
																						12.6462	-0.0146105
																						12.6546	-0.0143511
																						12.6629	-0.0138315
																						12.6712	-0.0129971
																						12.6796	-0.0120208
																						12.6879	-0.0110348
																						12.6962	-0.0101247
																						12.7046	-0.00929489
																						12.7129	-0.00854006
																						12.7212	-0.00777864
																						12.7296	-0.00717401
																						12.7379	-0.00668262
																						12.7462	-0.00622565
																						12.7546	-0.0060556
																						12.7629	-0.006174
																						12.7712	-0.00650886
																						12.7796	-0.00707418
																						12.7879	-0.00775669
																						12.7962	-0.00845949
																						12.8046	-0.00924377
																						12.8129	-0.0100729
																						12.8212	-0.0109631
																						12.8296	-0.0118355
																						12.8379	-0.0128075
																						12.8462	-0.0136805
																						12.8546	-0.0145774
																						12.8629	-0.0153465
																						12.8712	-0.0157385
																						12.8796	-0.0158869
																						12.8879	-0.0157123
																						12.8962	-0.0155278
																						12.9046	-0.0154264
																						12.9129	-0.0153966
																						12.9212	-0.0155617
																						12.9296	-0.0158177
																						12.9379	-0.0162818
																						12.9462	-0.0168687
																						12.9546	-0.0174419
																						12.9629	-0.0178881
																						12.9712	-0.018282
																						12.9796	-0.0186067
																						12.9879	-0.0189006
																						12.9962	-0.0191007
																						13.0046	-0.019164
																						13.0129	-0.0188969
																						13.0212	-0.0184605
																						13.0296	-0.0179036
																						13.0379	-0.0173209
																						13.0462	-0.0166444
																						13.0546	-0.016069
																						13.0629	-0.0157586
																						13.0712	-0.0159186
																						13.0796	-0.0164874
																						13.0879	-0.0172596
																						13.0962	-0.0180362
																						13.1046	-0.0189014
																						13.1129	-0.0194714
																						13.1212	-0.0198214
																						13.1296	-0.0196366
																						13.1379	-0.0192872
																						13.1462	-0.0187252
																						13.1546	-0.018323
																						13.1629	-0.0181331
																						13.1712	-0.0181334
																						13.1796	-0.0185397
																						13.1879	-0.0190848
																						13.1962	-0.0197551
																						13.2046	-0.0203552
																						13.2129	-0.02085
																						13.2212	-0.021457
																						13.2296	-0.0222102
																						13.2379	-0.0231891
																						13.2462	-0.0244692
																						13.2546	-0.0260103
																						13.2629	-0.0276684
																						13.2712	-0.0292089
																						13.2796	-0.030456
																						13.2879	-0.0312871
																						13.2962	-0.0317331
																						13.3046	-0.0317017
																						13.3129	-0.0315078
																						13.3212	-0.0314076
																						13.3296	-0.0313568
																						13.3379	-0.0314895
																						13.3462	-0.0318648
																						13.3546	-0.0323632
																						13.3629	-0.032937
																						13.3712	-0.0335122
																						13.3796	-0.0338636
																						13.3879	-0.0339532
																						13.3962	-0.0337365
																						13.4046	-0.0333712
																						13.4129	-0.0329008
																						13.4212	-0.0323213
																						13.4296	-0.0319646
																						13.4379	-0.0318279
																						13.4462	-0.0319295
																						13.4546	-0.0321863
																						13.4629	-0.0325723
																						13.4712	-0.0327823
																						13.4796	-0.032861
																						13.4879	-0.0327266
																						13.4962	-0.0325184
																						13.5046	-0.0323821
																						13.5129	-0.0322862
																						13.5212	-0.0322696
																						13.5296	-0.0324662
																						13.5379	-0.0326425
																						13.5462	-0.0327109
																						13.5546	-0.0326103
																						13.5629	-0.0323375
																						13.5712	-0.0320373
																						13.5796	-0.0318383
																						13.5879	-0.0316443
																						13.5962	-0.0314264
																						13.6046	-0.0310814
																						13.6129	-0.0306458
																						13.6212	-0.0299298
																						13.6296	-0.0289622
																						13.6379	-0.0277846
																						13.6462	-0.026624
																						13.6546	-0.0256599
																						13.6629	-0.0250282
																						13.6712	-0.0248997
																						13.6796	-0.0251583
																						13.6879	-0.0259514
																						13.6962	-0.0270703
																						13.7046	-0.0283811
																						13.7129	-0.0298043
																						13.7212	-0.0312803
																						13.7296	-0.0326754
																						13.7379	-0.0337556
																						13.7462	-0.0343857
																						13.7546	-0.0345486
																						13.7629	-0.0340702
																						13.7712	-0.0330911
																						13.7796	-0.0317864
																						13.7879	-0.0303209
																						13.7962	-0.0290687
																						13.8046	-0.0280276
																						13.8129	-0.0273117
																						13.8212	-0.0268883
																						13.8296	-0.0266439
																						13.8379	-0.0264481
																						13.8462	-0.0264486
																						13.8546	-0.0265744
																						13.8629	-0.0269582
																						13.8712	-0.0277407
																						13.8796	-0.0289252
																						13.8879	-0.030359
																						13.8962	-0.0319181
																						13.9046	-0.0332638
																						13.9129	-0.0343394
																						13.9212	-0.0349337
																						13.9296	-0.0351527
																						13.9379	-0.0349483
																						13.9462	-0.03447
																						13.9546	-0.0338742
																						13.9629	-0.033185
																						13.9712	-0.0324981
																						13.9796	-0.0318528
																						13.9879	-0.0314021
																						13.9962	-0.0311778
																						14.0046	-0.0312836
																						14.0129	-0.0316943
																						14.0212	-0.0322555
																						14.0296	-0.0329124
																						14.0379	-0.0334409
																						14.0462	-0.033708
																						14.0546	-0.0335283
																						14.0629	-0.0330968
																						14.0712	-0.0324021
																						14.0796	-0.0316579
																						14.0879	-0.031041
																						14.0962	-0.0306253
																						14.1046	-0.0304983
																						14.1129	-0.0304992
																						14.1212	-0.0304895
																						14.1296	-0.0302937
																						14.1379	-0.0297329
																						14.1462	-0.0289126
																						14.1546	-0.0278569
																						14.1629	-0.026881
																						14.1712	-0.026144
																						14.1796	-0.0257565
																						14.1879	-0.025668
																						14.1962	-0.025738
																						14.2046	-0.0258484
																						14.2129	-0.00139146
																						14.2212	8.18965e-05
																						14.2296	0.00119217
																						14.2379	0.00223018
																						14.2462	0.0030684
																						14.2546	0.00376528
																						14.2629	0.00435559
																						14.2712	0.00491657
																						14.2796	0.00525037
																						14.2879	0.00527176
																						14.2962	0.00482199
																						14.3046	0.00392384
																						14.3129	0.00266574
																						14.3212	0.00150574
																						14.3296	0.000458586
																						14.3379	-0.000213
																						14.3462	-0.000436021
																						14.3546	-0.000162169
																						14.3629	0.000409042
																						14.3712	0.00128777
																						14.3796	0.00218622
																						14.3879	0.00314712
																						14.3962	0.0039613
																						14.4046	0.00474802
																						14.4129	0.00544662
																						14.4212	0.00612786
																						14.4296	0.00669679
																						14.4379	0.00716071
																						14.4462	0.00746466
																						14.4546	0.00753958
																						14.4629	0.00737366
																						14.4712	0.00717547
																						14.4796	0.00688779
																						14.4879	0.00671977
																						14.4962	0.00667133
																						14.5046	0.00666427
																						14.5129	0.00675107
																						14.5212	0.00667751
																						14.5296	0.00645946
																						14.5379	0.00582255
																						14.5462	0.00494257
																						14.5546	0.00374453
																						14.5629	0.00245335
																						14.5712	0.00133783
																						14.5796	0.000554453
																						14.5879	0.000237624
																						14.5962	0.000459335
																						14.6046	0.00114886
																						14.6129	0.0021045
																						14.6212	0.00316484
																						14.6296	0.00415224
																						14.6379	0.00490361
																						14.6462	0.00536045
																						14.6546	0.00567711
																						14.6629	0.00580532
																						14.6712	0.00588648
																						14.6796	0.00615519
																						14.6879	0.0065516
																						14.6962	0.00704469
																						14.7046	0.00753702
																						14.7129	0.00798407
																						14.7212	0.00830534
																						14.7296	0.00852469
																						14.7379	0.00853239
																						14.7462	0.00852088
																						14.7546	0.00841508
																						14.7629	0.00831496
																						14.7712	0.00826435
																						14.7796	0.00835841
																						14.7879	0.00827835
																						14.7962	0.00806893
																						14.8046	0.00761985
																						14.8129	0.00701972
																						14.8212	0.00643713
																						14.8296	0.00584719
																						14.8379	0.00533768
																						14.8462	0.00514839
																						14.8546	0.00516002
																						14.8629	0.00536136
																						14.8712	0.00577498
																						14.8796	0.00616836
																						14.8879	0.00648183
																						14.8962	0.0066777
																						14.9046	0.00667335
																						14.9129	0.00665684
																						14.9212	0.00650331
																						14.9296	0.00633922
																						14.9379	0.00646504
																						14.9462	0.00684207
																						14.9546	0.00755918
																						14.9629	0.00869159
																						14.9712	0.010038
																						14.9796	0.0115798
																						14.9879	0.0130841
																						14.9962	0.0143935
																						15.0046	0.0151711
																						15.0129	0.0154782
																						15.0212	0.0152391
																						15.0296	0.0145632
																						15.0379	0.0134161
																						15.0462	0.0119767
																						15.0546	0.0104156
																						15.0629	0.00886166
																						15.0712	0.0074198
																						15.0796	0.00612446
																						15.0879	0.00511341
																						15.0962	0.00452648
																						15.1046	0.00439158
																						15.1129	0.00480479
																						15.1212	0.00572435
																						15.1296	0.00718725
																						15.1379	0.00892567
																						15.1462	0.0107296
																						15.1546	0.0124881
																						15.1629	0.0140443
																						15.1712	0.0151711
																						15.1796	0.0158928
																						15.1879	0.0161569
																						15.1962	0.0162911
																						15.2046	0.0163072
																						15.2129	0.0163063
																						15.2212	0.0164195
																						15.2296	0.0166079
																						15.2379	0.0168909
																						15.2462	0.0172454
																						15.2546	0.0174679
																						15.2629	0.0174896
																						15.2712	0.0172793
																						15.2796	0.0168842
																						15.2879	0.016453
																						15.2962	0.0160115
																						15.3046	0.0156123
																						15.3129	0.0153868
																						15.3212	0.0151934
																						15.3296	0.0149883
																						15.3379	0.0146455
																						15.3462	0.0140087
																						15.3546	0.0131553
																						15.3629	0.012191
																						15.3712	0.0113028
																						15.3796	0.0106589
																						15.3879	0.0104395
																						15.3962	0.010642
																						15.4046	0.0113085
																						15.4129	0.0123287
																						15.4212	0.013323
																						15.4296	0.014292
																						15.4379	0.0150186
																						15.4462	0.0156294
																						15.4546	0.0163156
																						15.4629	0.0171067
																						15.4712	0.018245
																						15.4796	0.019426
																						15.4879	0.0207972
																						15.4962	0.021994
																						15.5046	0.0227586
																						15.5129	0.022932
																						15.5212	0.0226274
																						15.5296	0.0218688
																						15.5379	0.0209869
																						15.5462	0.0201228
																						15.5546	0.0194106
																						15.5629	0.0189795
																						15.5712	0.0189177
																						15.5796	0.0189244
																						15.5879	0.0189238
																						15.5962	0.0189285
																						15.6046	0.0188914
																						15.6129	0.0188025
																						15.6212	0.0185732
																						15.6296	0.0182715
																						15.6379	0.0179785
																						15.6462	0.0176916
																						15.6546	0.0175622
																						15.6629	0.0175645
																						15.6712	0.0176687
																						15.6796	0.0180185
																						15.6879	0.0185904
																						15.6962	0.0193741
																						15.7046	0.0201635
																						15.7129	0.0208722
																						15.7212	0.0214118
																						15.7296	0.0216906
																						15.7379	0.0217207
																						15.7462	0.0212234
																						15.7546	0.0202525
																						15.7629	0.0187609
																						15.7712	0.0169969
																						15.7796	0.0150484
																						15.7879	0.0132464
																						15.7962	0.0116805
																						15.8046	0.0106932
																						15.8129	0.0104926
																						15.8212	0.0111638
																						15.8296	0.012875
																						15.8379	0.0155398
																						15.8462	0.0188327
																						15.8546	0.0223619
																						15.8629	0.025797
																						15.8712	0.0285853
																						15.8796	0.0304075
																						15.8879	0.031145
																						15.8962	0.0309489
																						15.9046	0.0301589
																						15.9129	0.0290818
																						15.9212	0.028179
																						15.9296	0.0277674
																						15.9379	0.0280135
																						15.9462	0.0285813
																						15.9546	0.02917
																						15.9629	0.0297259
																						15.9712	0.0299569
																						15.9796	0.0299426
																						15.9879	0.0295468
																						15.9962	0.0290523
																						16.0046	0.0285583
																						16.0129	0.0284778
																						16.0212	0.028592
																						16.0296	0.0288692
																						16.0379	0.0292652
																						16.0462	0.0297275
																						16.0546	0.0301426
																						16.0629	0.0303355
																						16.0712	0.0303108
																						16.0796	0.0302168
																						16.0879	0.030064
																						16.0962	0.0299271
																						16.1046	0.0298292
																						16.1129	0.0298229
																						16.1212	0.0298186
																						16.1296	0.0298491
																						16.1379	0.0299192
																						16.1462	0.0298648
																						16.1546	0.029628
																						16.1629	0.0291564
																						16.1712	0.0285667
																						16.1796	0.0278334
																						16.1879	0.0269607
																						16.1962	0.0259253
																						16.2046	0.0247422
																						16.2129	0.0234838
																						16.2212	0.0223063
																						16.2296	0.0212976
																						16.2379	0.0208402
																						16.2462	0.0208969
																						16.2546	0.0217245
																						16.2629	0.02327
																						16.2712	0.0253962
																						16.2796	0.0278563
																						16.2879	0.0303959
																						16.2962	0.0326927
																						16.3046	0.0345243
																						16.3129	0.03583
																						16.3212	0.0366483
																						16.3296	0.0372305
																						16.3379	0.0376981
																						16.3462	0.0380717
																						16.3546	0.0385481
																						16.3629	0.0392874
																						16.3712	0.0400655
																						16.3796	0.041036
																						16.3879	0.0420144
																						16.3962	0.0429678
																						16.4046	0.0438097
																						16.4129	0.044436
																						16.4212	0.0445473
																						16.4296	0.0440889
																						16.4379	0.0429644
																						16.4462	0.0412845
																						16.4546	0.0392702
																						16.4629	0.037184
																						16.4712	0.0354495
																						16.4796	0.034488
																						16.4879	0.0343254
																						16.4962	0.0350459
																						16.5046	0.0363611
																						16.5129	0.0381511
																						16.5212	0.0401278
																						16.5296	0.0420819
																						16.5379	0.0439393
																						16.5462	0.0454588
																						16.5546	0.0466629
																						16.5629	0.0476664
																						16.5712	0.0483096
																						16.5796	0.0485707
																						16.5879	0.0484922
																						16.5962	0.0483945
																						16.6046	0.0483071
																						16.6129	0.048404
																						16.6212	0.0489236
																						16.6296	0.0498082
																						16.6379	0.0512118
																						16.6462	0.0529778
[truncated: 1,004 more rows]
