# Supplementary material for: Biocatalytic nanoparticles for the stabilization of degassed single electron transfer-living radical pickering emulsion polymerizations
Source: Nat Commun. 2020 Nov 5;11:5599. doi: 10.1038/s41467-020-19407-3 (PMC7645627; doi:10.1038/s41467-020-19407-3)
Supplement: Supplementary file 3 — Source Data [file 41467_2020_19407_MOESM3_ESM.zip › FIG-4+GPC-RAWDATAxlsx.xlsx]

## Sheet: ST and MA data_ Figure 4a
														GPC_DATA for PS DP=200			0	0.249834				0	-0.0805539		GPC_DATA for PMA DP=200
																	0.0212333	0.249315				0.0212333	-0.0822641
DATA for PMA and PS degree of polymerization (DP=200) using GOx-chi-LNPS																	0.0295667	0.248534				0.0295667	-0.0845435
																	0.0379	0.247523				0.0379	-0.0873677
																	0.0462333	0.246401				0.0462333	-0.0906098
																	0.0545667	0.245198				0.0545667	-0.0941128
																	0.0629	0.244001				0.0629	-0.0976428
																	0.0712333	0.242891				0.0712333	-0.101037
																	0.0795667	0.241881				0.0795667	-0.104107
		Ammount of Gox-chi-LNPs =		40 mg per 10 mL reaction mixture		Theoretical amount of polymer (100% conv.) in 2000 uL during sampling											0.0879	0.241057				0.0879	-0.106726
				2mL of Monomer = 1.81 g S and 1.91 g MA			0.4775	g MA		0.4525	g S						0.0962333	0.240373				0.0962333	-0.108835
R1 Time 24h	Monomer	Initial weight (g)	Final weight (g)	Conversion		Theoretical amount of Gox-chi-LNPs in 2000 uL during sampling											0.104567	0.239822				0.104567	-0.110343
1	MA	2.00896	0.43057	0.880775			0.01	g									0.1129	0.23941				0.1129	-0.111289
2	S	2.00645	0.42834	0.924508													0.121233	0.2391				0.121233	-0.111718
																	0.129567	0.23894				0.129567	-0.111705
																	0.1379	0.238857				0.1379	-0.111319
																	0.146233	0.238863				0.146233	-0.110678
R2 Time 24h	Monomer	Initial weight (g)	Final weight (g)	Conversion													0.154567	0.238931				0.154567	-0.109858
1	MA	2.00546	0.45127	0.924126													0.1629	0.239056				0.1629	-0.108994
2	S	2.00574	0.41428	0.893436													0.171233	0.239234				0.171233	-0.108191
																	0.179567	0.239439				0.179567	-0.107524
																	0.1879	0.239673				0.1879	-0.106987
																	0.196233	0.239936				0.196233	-0.106558
																	0.204567	0.240226				0.204567	-0.106147
																	0.2129	0.240545				0.2129	-0.105651
																	0.221233	0.240841				0.221233	-0.10498
																	0.229567	0.241117				0.229567	-0.104137
																	0.2379	0.241326				0.2379	-0.103114
																	0.246233	0.24148				0.246233	-0.101966
																	0.254567	0.241564				0.254567	-0.100767
																	0.2629	0.241592				0.2629	-0.0995637
																	0.271233	0.241591				0.271233	-0.0984425
																	0.279567	0.241602				0.279567	-0.0973578
																	0.2879	0.24166				0.2879	-0.0963454
																	0.296233	0.241773				0.296233	-0.0953449
																	0.304567	0.241956				0.304567	-0.094356
																	0.3129	0.242197				0.3129	-0.0933784
																	0.321233	0.242443				0.321233	-0.0924441
																	0.329567	0.242694				0.329567	-0.0915957
																	0.3379	0.242966				0.3379	-0.0908484
																	0.346233	0.243239				0.346233	-0.0902341
																	0.354567	0.24349				0.354567	-0.0897538
																	0.3629	0.243757				0.3629	-0.0893676
																	0.371233	0.244005				0.371233	-0.0891048
																	0.379567	0.244251				0.379567	-0.0888828
																	0.3879	0.244495				0.3879	-0.0886322
																	0.396233	0.244682				0.396233	-0.0883145
																	0.404567	0.244815				0.404567	-0.0879021
																	0.4129	0.244884				0.4129	-0.0874133
																	0.421233	0.244887				0.421233	-0.0869223
																	0.429567	0.244858				0.429567	-0.0863647
																	0.4379	0.244782				0.4379	-0.0858852
																	0.446233	0.244708				0.446233	-0.0854967
																	0.454567	0.244643				0.454567	-0.0852484
																	0.4629	0.244642				0.4629	-0.0850783
																	0.471233	0.244732				0.471233	-0.0849978
																	0.479567	0.244883				0.479567	-0.0849651
																	0.4879	0.245139				0.4879	-0.0849531
																	0.496233	0.24546				0.496233	-0.0848488
																	0.504567	0.245834				0.504567	-0.0846369
																	0.5129	0.246204				0.5129	-0.0843154
																	0.521233	0.246554				0.521233	-0.0839432
																	0.529567	0.246875				0.529567	-0.0835272
																	0.5379	0.24716				0.5379	-0.0830847
																	0.546233	0.247336				0.546233	-0.0827338
																	0.554567	0.247411				0.554567	-0.082486
																	0.5629	0.247332				0.5629	-0.0823706
																	0.571233	0.247156				0.571233	-0.0823911
																	0.579567	0.246848				0.579567	-0.0824668
																	0.5879	0.24645				0.5879	-0.0826122
																	0.596233	0.246007				0.596233	-0.0826648
																	0.604567	0.245618				0.604567	-0.0826204
																	0.6129	0.245378				0.6129	-0.0824215
																	0.621233	0.245289				0.621233	-0.0820177
																	0.629567	0.245386				0.629567	-0.0813936
																	0.6379	0.245633				0.6379	-0.0805928
																	0.646233	0.24599				0.646233	-0.0796893
																	0.654567	0.246379				0.654567	-0.0788507
																	0.6629	0.246738				0.6629	-0.0781181
																	0.671233	0.247039				0.671233	-0.077539
																	0.679567	0.247249				0.679567	-0.0772055
																	0.6879	0.247399				0.6879	-0.0770966
																	0.696233	0.247467				0.696233	-0.0771891
																	0.704567	0.247474				0.704567	-0.0773659
																	0.7129	0.247391				0.7129	-0.0776
																	0.721233	0.247238				0.721233	-0.0778035
																	0.729567	0.247031				0.729567	-0.0779586
																	0.7379	0.246743				0.7379	-0.0781083
																	0.746233	0.246423				0.746233	-0.0781764
																	0.754567	0.246108				0.754567	-0.0782157
																	0.7629	0.24588				0.7629	-0.0782337
																	0.771233	0.245786				0.771233	-0.0782567
																	0.779567	0.245817				0.779567	-0.0782677
																	0.7879	0.246016				0.7879	-0.0782672
																	0.796233	0.246336				0.796233	-0.0782285
																	0.804567	0.24677				0.804567	-0.078201
																	0.8129	0.247265				0.8129	-0.0781911
																	0.821233	0.247761				0.821233	-0.0781465
																	0.829567	0.248211				0.829567	-0.0781344
																	0.8379	0.248573				0.8379	-0.0781651
																	0.846233	0.248802				0.846233	-0.0782779
																	0.854567	0.248913				0.854567	-0.0784832
																	0.8629	0.248881				0.8629	-0.0788196
																	0.871233	0.248706				0.871233	-0.079295
																	0.879567	0.2484				0.879567	-0.0798291
																	0.8879	0.248002				0.8879	-0.080332
																	0.896233	0.247516				0.896233	-0.0806797
																	0.904567	0.247022				0.904567	-0.08085
																	0.9129	0.246516				0.9129	-0.0807871
																	0.921233	0.246091				0.921233	-0.0805021
																	0.929567	0.245753				0.929567	-0.0801304
																	0.9379	0.245582				0.9379	-0.0798058
																	0.946233	0.245581				0.946233	-0.0795715
																	0.954567	0.24575				0.954567	-0.0795074
																	0.9629	0.246008				0.9629	-0.0796432
																	0.971233	0.246337				0.971233	-0.0798466
																	0.979567	0.246626				0.979567	-0.0800805
																	0.9879	0.246828				0.9879	-0.0802575
																	0.996233	0.246908				0.996233	-0.0803464
																	1.00457	0.246842				1.00457	-0.0803107
																	1.0129	0.246713				1.0129	-0.0802377
																	1.02123	0.246541				1.02123	-0.0801401
																	1.02957	0.24642				1.02957	-0.0799836
																	1.0379	0.2464				1.0379	-0.0798313
																	1.04623	0.246497				1.04623	-0.0797103
																	1.05457	0.246685				1.05457	-0.0795981
																	1.0629	0.246956				1.0629	-0.0794894
																	1.07123	0.247219				1.07123	-0.0794142
																	1.07957	0.247416				1.07957	-0.0793599
																	1.0879	0.247526				1.0879	-0.0794295
																	1.09623	0.247549				1.09623	-0.0795712
																	1.10457	0.247509				1.10457	-0.0797871
																	1.1129	0.247389				1.1129	-0.0800457
																	1.12123	0.247263				1.12123	-0.0802315
																	1.12957	0.247115				1.12957	-0.0804014
																	1.1379	0.246957				1.1379	-0.0804601
																	1.14623	0.246784				1.14623	-0.0803587
																	1.15457	0.246594				1.15457	-0.080112
																	1.1629	0.246396				1.1629	-0.0797748
																	1.17123	0.246249				1.17123	-0.0793907
																	1.17957	0.246152				1.17957	-0.0789887
																	1.1879	0.246183				1.1879	-0.0787133
																	1.19623	0.246325				1.19623	-0.0786398
																	1.20457	0.246561				1.20457	-0.0787854
																	1.2129	0.246851				1.2129	-0.0791491
																	1.22123	0.247144				1.22123	-0.0796857
																	1.22957	0.247376				1.22957	-0.0802844
																	1.2379	0.247476				1.2379	-0.0808261
																	1.24623	0.247399				1.24623	-0.0812187
																	1.25457	0.247181				1.25457	-0.0813611
																	1.2629	0.246893				1.2629	-0.081205
																	1.27123	0.246598				1.27123	-0.0808258
																	1.27957	0.246387				1.27957	-0.0803095
																	1.2879	0.246308				1.2879	-0.0797182
																	1.29623	0.246438				1.29623	-0.0792492
																	1.30457	0.246737				1.30457	-0.0789237
																	1.3129	0.24716				1.3129	-0.0788763
																	1.32123	0.247627				1.32123	-0.0790613
																	1.32957	0.24806				1.32957	-0.0794632
																	1.3379	0.248325				1.3379	-0.0799996
																	1.34623	0.24844				1.34623	-0.0805156
																	1.35457	0.248408				1.35457	-0.0809268
																	1.3629	0.24826				1.3629	-0.0810914
																	1.37123	0.248085				1.37123	-0.0810307
																	1.37957	0.247938				1.37957	-0.0807223
																	1.3879	0.247847				1.3879	-0.0803258
																	1.39623	0.247825				1.39623	-0.07988
																	1.40457	0.247855				1.40457	-0.0794978
																	1.4129	0.247882				1.4129	-0.0792916
																	1.42123	0.247868				1.42123	-0.0792422
																	1.42957	0.247796				1.42957	-0.0793225
																	1.4379	0.247644				1.4379	-0.0795614
																	1.44623	0.247464				1.44623	-0.0798266
																	1.45457	0.247272				1.45457	-0.080077
																	1.4629	0.247131				1.4629	-0.0802537
																	1.47123	0.247024				1.47123	-0.0803693
																	1.47957	0.246992				1.47957	-0.080481
																	1.4879	0.246996				1.4879	-0.0805184
																	1.49623	0.247046				1.49623	-0.0805366
																	1.50457	0.247107				1.50457	-0.0804958
																	1.5129	0.247158				1.5129	-0.0804328
																	1.52123	0.247165				1.52123	-0.0803864
																	1.52957	0.247123				1.52957	-0.0803162
																	1.5379	0.247072				1.5379	-0.0801983
																	1.54623	0.246999				1.54623	-0.0799922
																	1.55457	0.246909				1.55457	-0.0797006
																	1.5629	0.246795				1.5629	-0.0793184
																	1.57123	0.246684				1.57123	-0.0788756
																	1.57957	0.246557				1.57957	-0.078393
																	1.5879	0.246458				1.5879	-0.0778694
																	1.59623	0.246329				1.59623	-0.0774291
																	1.60457	0.246148				1.60457	-0.0771001
																	1.6129	0.245943				1.6129	-0.0769216
																	1.62123	0.245693				1.62123	-0.0767918
																	1.62957	0.245401				1.62957	-0.0767416
																	1.6379	0.245106				1.6379	-0.0767051
																	1.64623	0.244816				1.64623	-0.0766621
																	1.65457	0.24464				1.65457	-0.0765938
																	1.6629	0.244592				1.6629	-0.0765598
																	1.67123	0.244719				1.67123	-0.0765338
																	1.67957	0.24502				1.67957	-0.0766387
																	1.6879	0.245449				1.6879	-0.0769602
																	1.69623	0.245965				1.69623	-0.0774638
																	1.70457	0.246509				1.70457	-0.07822
																	1.7129	0.247032				1.7129	-0.0791162
																	1.72123	0.247462				1.72123	-0.0801015
																	1.72957	0.247812				1.72957	-0.0811223
																	1.7379	0.248055				1.7379	-0.0821107
																	1.74623	0.248206				1.74623	-0.0829378
																	1.75457	0.248299				1.75457	-0.0835408
																	1.7629	0.248342				1.7629	-0.0838924
																	1.77123	0.248343				1.77123	-0.0840182
																	1.77957	0.24833				1.77957	-0.0838456
																	1.7879	0.248331				1.7879	-0.0834334
																	1.79623	0.248351				1.79623	-0.0827681
																	1.80457	0.248427				1.80457	-0.0819638
																	1.8129	0.248556				1.8129	-0.0810541
																	1.82123	0.248716				1.82123	-0.0801486
																	1.82957	0.248875				1.82957	-0.0792826
																	1.8379	0.249026				1.8379	-0.0785319
																	1.84623	0.249114				1.84623	-0.0779847
																	1.85457	0.249114				1.85457	-0.0776192
																	1.8629	0.248979				1.8629	-0.0774591
																	1.87123	0.248751				1.87123	-0.0774238
																	1.87957	0.248439				1.87957	-0.07752
																	1.8879	0.248102				1.8879	-0.0777513
																	1.89623	0.247774				1.89623	-0.0780761
																	1.90457	0.247499				1.90457	-0.0785639
																	1.9129	0.247313				1.9129	-0.0791723
																	1.92123	0.247271				1.92123	-0.079836
																	1.92957	0.247363				1.92957	-0.0805571
																	1.9379	0.247561				1.9379	-0.0812606
																	1.94623	0.247917				1.94623	-0.0817948
																	1.95457	0.248356				1.95457	-0.0821067
																	1.9629	0.248848				1.9629	-0.0821253
																	1.97123	0.24934				1.97123	-0.0819167
																	1.97957	0.249827				1.97957	-0.0814796
																	1.9879	0.25027				1.9879	-0.0809658
																	1.99623	0.250657				1.99623	-0.0804304
																	2.00457	0.250966				2.00457	-0.0800017
																	2.0129	0.251188				2.0129	-0.0797103
																	2.02123	0.251306				2.02123	-0.079621
																	2.02957	0.251391				2.02957	-0.0796867
																	2.0379	0.251433				2.0379	-0.0799281
																	2.04623	0.251501				2.04623	-0.0802096
																	2.05457	0.251571				2.05457	-0.080607
																	2.0629	0.251712				2.0629	-0.0810227
																	2.07123	0.251887				2.07123	-0.0814797
																	2.07957	0.252084				2.07957	-0.0819012
																	2.0879	0.252287				2.0879	-0.0822025
																	2.09623	0.252432				2.09623	-0.0824029
																	2.10457	0.252494				2.10457	-0.0824362
																	2.1129	0.252479				2.1129	-0.0823301
																	2.12123	0.252405				2.12123	-0.082138
																	2.12957	0.252304				2.12957	-0.0819052
																	2.1379	0.252219				2.1379	-0.0817204
																	2.14623	0.252194				2.14623	-0.0816519
																	2.15457	0.252241				2.15457	-0.081691
																	2.1629	0.252376				2.1629	-0.0818683
																	2.17123	0.252571				2.17123	-0.082055
																	2.17957	0.252793				2.17957	-0.0821996
																	2.1879	0.253015				2.1879	-0.0822887
																	2.19623	0.253229				2.19623	-0.0822886
																	2.20457	0.253397				2.20457	-0.0821976
																	2.2129	0.253507				2.2129	-0.082055
																	2.22123	0.253561				2.22123	-0.0818322
																	2.22957	0.253558				2.22957	-0.0816087
																	2.2379	0.253491				2.2379	-0.0813697
																	2.24623	0.253354				2.24623	-0.0811194
																	2.25457	0.253195				2.25457	-0.0808987
																	2.2629	0.253004				2.2629	-0.0806682
																	2.27123	0.252806				2.27123	-0.0805105
																	2.27957	0.252635				2.27957	-0.0804393
																	2.2879	0.252554				2.2879	-0.0804756
																	2.29623	0.252586				2.29623	-0.0806507
																	2.30457	0.252741				2.30457	-0.0808563
																	2.3129	0.253047				2.3129	-0.0811124
																	2.32123	0.253449				2.32123	-0.0813756
																	2.32957	0.253985				2.32957	-0.0816337
																	2.3379	0.254555				2.3379	-0.0817776
																	2.34623	0.255183				2.34623	-0.0818425
																	2.35457	0.255806				2.35457	-0.0817773
																	2.3629	0.256367				2.3629	-0.0816605
																	2.37123	0.256857				2.37123	-0.0814173
																	2.37957	0.257214				2.37957	-0.0810805
																	2.3879	0.257452				2.3879	-0.0806553
																	2.39623	0.257549				2.39623	-0.0801604
																	2.40457	0.257554				2.40457	-0.0796822
																	2.4129	0.257499				2.4129	-0.0792906
																	2.42123	0.257436				2.42123	-0.0790661
																	2.42957	0.257429				2.42957	-0.0790144
																	2.4379	0.257453				2.4379	-0.0792164
																	2.44623	0.257483				2.44623	-0.0796329
																	2.45457	0.257523				2.45457	-0.0801811
																	2.4629	0.257487				2.4629	-0.0807674
																	2.47123	0.257369				2.47123	-0.0813545
																	2.47957	0.25714				2.47957	-0.0817928
																	2.4879	0.25687				2.4879	-0.0820553
																	2.49623	0.256582				2.49623	-0.0821833
																	2.50457	0.256368				2.50457	-0.0822121
																	2.5129	0.256206				2.5129	-0.0822568
																	2.52123	0.256167				2.52123	-0.0822635
																	2.52957	0.256225				2.52957	-0.0823207
																	2.5379	0.256323				2.5379	-0.0824327
																	2.54623	0.256421				2.54623	-0.0825494
																	2.55457	0.25652				2.55457	-0.0827062
																	2.5629	0.256617				2.5629	-0.08283
																	2.57123	0.256727				2.57123	-0.0828549
																	2.57957	0.256865				2.57957	-0.0828503
																	2.5879	0.257054				2.5879	-0.0828524
																	2.59623	0.257276				2.59623	-0.0827772
																	2.60457	0.257523				2.60457	-0.0826974
																	2.6129	0.257765				2.6129	-0.0825666
																	2.62123	0.257956				2.62123	-0.0824152
																	2.62957	0.258046				2.62957	-0.0822454
																	2.6379	0.25798				2.6379	-0.0819904
																	2.64623	0.257765				2.64623	-0.0817237
																	2.65457	0.257434				2.65457	-0.0813857
																	2.6629	0.257004				2.6629	-0.0810998
																	2.67123	0.256558				2.67123	-0.0808505
																	2.67957	0.256141				2.67957	-0.0806723
																	2.6879	0.255781				2.6879	-0.0805771
																	2.69623	0.255523				2.69623	-0.0806438
																	2.70457	0.25538				2.70457	-0.0808013
																	2.7129	0.255343				2.7129	-0.081052
																	2.72123	0.255361				2.72123	-0.0813485
																	2.72957	0.255424				2.72957	-0.0815652
																	2.7379	0.255528				2.7379	-0.0817266
																	2.74623	0.255694				2.74623	-0.0818101
																	2.75457	0.255892				2.75457	-0.0818465
																	2.7629	0.256139				2.7629	-0.0818991
																	2.77123	0.256389				2.77123	-0.0820226
																	2.77957	0.256675				2.77957	-0.0822453
																	2.7879	0.256969				2.7879	-0.0826294
																	2.79623	0.257284				2.79623	-0.0831077
																	2.80457	0.257582				2.80457	-0.0836328
																	2.8129	0.257827				2.8129	-0.0841187
																	2.82123	0.25803				2.82123	-0.0845319
																	2.82957	0.258166				2.82957	-0.0847571
																	2.8379	0.258261				2.8379	-0.0848369
																	2.84623	0.258318				2.84623	-0.0847817
																	2.85457	0.258323				2.85457	-0.0846701
																	2.8629	0.258349				2.8629	-0.0844815
																	2.87123	0.258435				2.87123	-0.0842833
																	2.87957	0.258617				2.87957	-0.0840704
																	2.8879	0.258905				2.8879	-0.0838796
																	2.89623	0.259247				2.89623	-0.083746
																	2.90457	0.259572				2.90457	-0.0836361
																	2.9129	0.259866				2.9129	-0.0835284
																	2.92123	0.260053				2.92123	-0.0834861
																	2.92957	0.260143				2.92957	-0.0834208
																	2.9379	0.260091				2.9379	-0.0833716
																	2.94623	0.259974				2.94623	-0.0832677
																	2.95457	0.25983				2.95457	-0.0831278
																	2.9629	0.259705				2.9629	-0.082868
																	2.97123	0.259608				2.97123	-0.082556
																	2.97957	0.259542				2.97957	-0.0821744
																	2.9879	0.25949				2.9879	-0.0817961
																	2.99623	0.259469				2.99623	-0.0814448
																	3.00457	0.259469				3.00457	-0.081103
																	3.0129	0.259511				3.0129	-0.0808335
																	3.02123	0.259586				3.02123	-0.0806196
																	3.02957	0.259726				3.02957	-0.080579
																	3.0379	0.259976				3.0379	-0.0806421
																	3.04623	0.260298				3.04623	-0.0808408
																	3.05457	0.260662				3.05457	-0.0811592
																	3.0629	0.261031				3.0629	-0.0815976
																	3.07123	0.2614				3.07123	-0.0820901
																	3.07957	0.261709				3.07957	-0.0826006
																	3.0879	0.261892				3.0879	-0.0829872
																	3.09623	0.261889				3.09623	-0.0832562
																	3.10457	0.261701				3.10457	-0.0833442
																	3.1129	0.26134				3.1129	-0.0832561
																	3.12123	0.260856				3.12123	-0.0830315
																	3.12957	0.26029				3.12957	-0.0826467
																	3.1379	0.259763				3.1379	-0.0822206
																	3.14623	0.259337				3.14623	-0.0817774
																	3.15457	0.259086				3.15457	-0.0814079
																	3.1629	0.259018				3.1629	-0.0811278
																	3.17123	0.259122				3.17123	-0.0809332
																	3.17957	0.259344				3.17957	-0.0808617
																	3.1879	0.25965				3.1879	-0.080833
																	3.19623	0.259999				3.19623	-0.0808378
																	3.20457	0.260334				3.20457	-0.0808216
																	3.2129	0.260624				3.2129	-0.0807319
																	3.22123	0.260837				3.22123	-0.0805538
																	3.22957	0.260962				3.22957	-0.0802897
																	3.2379	0.260999				3.2379	-0.0799851
																	3.24623	0.260933				3.24623	-0.0797043
																	3.25457	0.260815				3.25457	-0.079526
																	3.2629	0.260635				3.2629	-0.0795392
																	3.27123	0.260435				3.27123	-0.0797048
																	3.27957	0.260259				3.27957	-0.0800733
																	3.2879	0.260162				3.2879	-0.0805268
																	3.29623	0.260099				3.29623	-0.0809697
																	3.30457	0.260078				3.30457	-0.0813609
																	3.3129	0.260063				3.3129	-0.0815905
																	3.32123	0.260082				3.32123	-0.0816258
																	3.32957	0.260107				3.32957	-0.0814874
																	3.3379	0.260132				3.3379	-0.0812537
																	3.34623	0.260159				3.34623	-0.0809648
																	3.35457	0.260223				3.35457	-0.080745
																	3.3629	0.26034				3.3629	-0.0805349
																	3.37123	0.260447				3.37123	-0.0803742
																	3.37957	0.260546				3.37957	-0.0802555
																	3.3879	0.260599				3.3879	-0.0801797
																	3.39623	0.260591				3.39623	-0.0801028
																	3.40457	0.260501				3.40457	-0.0800381
																	3.4129	0.260365				3.4129	-0.0800169
																	3.42123	0.260215				3.42123	-0.0800628
																	3.42957	0.260083				3.42957	-0.0801996
																	3.4379	0.260003				3.4379	-0.0803863
																	3.44623	0.260006				3.44623	-0.080533
																	3.45457	0.260064				3.45457	-0.080627
																	3.4629	0.260194				3.4629	-0.0806354
																	3.47123	0.260365				3.47123	-0.0805274
																	3.47957	0.260587				3.47957	-0.0803482
																	3.4879	0.260836				3.4879	-0.080092
																	3.49623	0.261107				3.49623	-0.0798301
																	3.50457	0.261392				3.50457	-0.0796206
																	3.5129	0.261605				3.5129	-0.07949
																	3.52123	0.261755				3.52123	-0.0795169
																	3.52957	0.261733				3.52957	-0.0796839
																	3.5379	0.261565				3.5379	-0.0799974
																	3.54623	0.261206				3.54623	-0.0804485
																	3.55457	0.260735				3.55457	-0.0809959
																	3.5629	0.260238				3.5629	-0.0816419
																	3.57123	0.25978				3.57123	-0.0822954
																	3.57957	0.259452				3.57957	-0.082983
																	3.5879	0.259308				3.5879	-0.0835988
																	3.59623	0.259319				3.59623	-0.0841997
																	3.60457	0.259496				3.60457	-0.08476
																	3.6129	0.259743				3.6129	-0.0852759
																	3.62123	0.259995				3.62123	-0.0857557
																	3.62957	0.260193				3.62957	-0.0861396
																	3.6379	0.260307				3.6379	-0.0864516
																	3.64623	0.260341				3.64623	-0.0866528
																	3.65457	0.260389				3.65457	-0.086759
																	3.6629	0.260471				3.6629	-0.0867433
																	3.67123	0.260648				3.67123	-0.0866229
																	3.67957	0.26094				3.67957	-0.0864289
																	3.6879	0.261336				3.6879	-0.0862181
																	3.69623	0.26176				3.69623	-0.085987
																	3.70457	0.26211				3.70457	-0.0858341
																	3.7129	0.262315				3.7129	-0.0857424
																	3.72123	0.262289				3.72123	-0.0858078
																	3.72957	0.262042				3.72957	-0.0859733
																	3.7379	0.261634				3.7379	-0.0862308
																	3.74623	0.261153				3.74623	-0.086495
																	3.75457	0.260657				3.75457	-0.0867239
																	3.7629	0.260268				3.7629	-0.086787
																	3.77123	0.260025				3.77123	-0.0867195
																	3.77957	0.259948				3.77957	-0.0864308
																	3.7879	0.260003				3.7879	-0.085971
																	3.79623	0.260137				3.79623	-0.0853696
																	3.80457	0.260308				3.80457	-0.0847242
																	3.8129	0.260456				3.8129	-0.0841196
																	3.82123	0.260603				3.82123	-0.0835448
																	3.82957	0.260707				3.82957	-0.0831128
																	3.8379	0.260723				3.8379	-0.0827505
																	3.84623	0.260649				3.84623	-0.0825072
																	3.85457	0.260531				3.85457	-0.0823113
																	3.8629	0.260385				3.8629	-0.0821963
																	3.87123	0.260262				3.87123	-0.0821274
																	3.87957	0.260142				3.87957	-0.0820905
																	3.8879	0.26006				3.8879	-0.0820665
																	3.89623	0.260055				3.89623	-0.0820913
																	3.90457	0.260096				3.90457	-0.0821559
																	3.9129	0.260209				3.9129	-0.0822672
																	3.92123	0.260357				3.92123	-0.0823048
																	3.92957	0.260535				3.92957	-0.0823287
																	3.9379	0.260737				3.9379	-0.0822681
																	3.94623	0.260987				3.94623	-0.0821947
																	3.95457	0.261244				3.95457	-0.0820928
																	3.9629	0.26149				3.9629	-0.0819776
																	3.97123	0.261689				3.97123	-0.0819027
																	3.97957	0.261834				3.97957	-0.0818831
																	3.9879	0.261938				3.9879	-0.0819995
																	3.99623	0.261964				3.99623	-0.0822426
																	4.00457	0.261923				4.00457	-0.082625
																	4.0129	0.261791				4.0129	-0.0830695
																	4.02123	0.261598				4.02123	-0.0835928
																	4.02957	0.261326				4.02957	-0.0840726
																	4.0379	0.261023				4.0379	-0.0844577
																	4.04623	0.26071				4.04623	-0.0846935
																	4.05457	0.260424				4.05457	-0.0847498
																	4.0629	0.26022				4.0629	-0.0846609
																	4.07123	0.260112				4.07123	-0.0844774
																	4.07957	0.26009				4.07957	-0.0842922
																	4.0879	0.260142				4.0879	-0.0841491
																	4.09623	0.260191				4.09623	-0.0840647
																	4.10457	0.260232				4.10457	-0.084054
																	4.1129	0.260225				4.1129	-0.0840547
																	4.12123	0.260161				4.12123	-0.0840554
																	4.12957	0.260064				4.12957	-0.0840161
																	4.1379	0.260015				4.1379	-0.0839467
																	4.14623	0.260026				4.14623	-0.0839069
																	4.15457	0.260198				4.15457	-0.0839155
																	4.1629	0.260474				4.1629	-0.0840694
																	4.17123	0.260873				4.17123	-0.0843191
																	4.17957	0.261294				4.17957	-0.084655
																	4.1879	0.261658				4.1879	-0.0850362
																	4.19623	0.261902				4.19623	-0.0854568
																	4.20457	0.262003				4.20457	-0.0858399
																	4.2129	0.26196				4.2129	-0.0861518
																	4.22123	0.261791				4.22123	-0.0864277
																	4.22957	0.26153				4.22957	-0.0866225
																	4.2379	0.261209				4.2379	-0.086771
																	4.24623	0.260835				4.24623	-0.0868694
																	4.25457	0.260434				4.25457	-0.0868732
																	4.2629	0.260002				4.2629	-0.0868207
																	4.27123	0.259559				4.27123	-0.086662
																	4.27957	0.259114				4.27957	-0.0864728
																	4.2879	0.258717				4.2879	-0.0862092
																	4.29623	0.258406				4.29623	-0.0859129
																	4.30457	0.25818				4.30457	-0.0856588
																	4.3129	0.258031				4.3129	-0.0854826
																	4.32123	0.257936				4.32123	-0.0854429
																	4.32957	0.257898				4.32957	-0.0855352
																	4.3379	0.257918				4.3379	-0.0857208
																	4.34623	0.25797				4.34623	-0.0859891
																	4.35457	0.258042				4.35457	-0.0862248
																	4.3629	0.258135				4.3629	-0.0863417
																	4.37123	0.258248				4.37123	-0.0863506
																	4.37957	0.258348				4.37957	-0.0862562
																	4.3879	0.258406				4.3879	-0.0860737
																	4.39623	0.258406				4.39623	-0.0859268
																	4.40457	0.258353				4.40457	-0.0858785
																	4.4129	0.258267				4.4129	-0.0860275
																	4.42123	0.258191				4.42123	-0.0863581
																	4.42957	0.258142				4.42957	-0.0867915
																	4.4379	0.25813				4.4379	-0.0872467
																	4.44623	0.258154				4.44623	-0.0876198
																	4.45457	0.258175				4.45457	-0.0877775
																	4.4629	0.258175				4.4629	-0.0877073
																	4.47123	0.258165				4.47123	-0.0873819
																	4.47957	0.258141				4.47957	-0.0868959
																	4.4879	0.258098				4.4879	-0.0862713
																	4.49623	0.258068				4.49623	-0.0857006
																	4.50457	0.258091				4.50457	-0.0852625
																	4.5129	0.258129				4.5129	-0.0850185
																	4.52123	0.258234				4.52123	-0.0850302
																	4.52957	0.258334				4.52957	-0.0852178
																	4.5379	0.258402				4.5379	-0.0854744
																	4.54623	0.258409				4.54623	-0.0857407
																	4.55457	0.25836				4.55457	-0.0858858
																	4.5629	0.258203				4.5629	-0.0858947
																	4.57123	0.25799				4.57123	-0.0857225
																	4.57957	0.257736				4.57957	-0.0854093
																	4.5879	0.257529				4.5879	-0.0850674
																	4.59623	0.257451				4.59623	-0.0847547
																	4.60457	0.257517				4.60457	-0.0846016
																	4.6129	0.257777				4.6129	-0.0845904
																	4.62123	0.258205				4.62123	-0.0847937
																	4.62957	0.25875				4.62957	-0.0851503
																	4.6379	0.25931				4.6379	-0.085619
																	4.64623	0.259786				4.64623	-0.0861096
																	4.65457	0.260101				4.65457	-0.0865989
																	4.6629	0.260217				4.6629	-0.0870088
																	4.67123	0.260139				4.67123	-0.0873697
																	4.67957	0.259887				4.67957	-0.0876347
																	4.6879	0.259498				4.6879	-0.0878435
																	4.69623	0.259058				4.69623	-0.0879493
																	4.70457	0.258634				4.70457	-0.0879883
																	4.7129	0.258241				4.7129	-0.0879818
																	4.72123	0.257902				4.72123	-0.0878637
																	4.72957	0.257634				4.72957	-0.0877441
																	4.7379	0.257471				4.7379	-0.0875652
																	4.74623	0.257414				4.74623	-0.0874066
																	4.75457	0.257549				4.75457	-0.0871967
																	4.7629	0.257835				4.7629	-0.086934
																	4.77123	0.258313				4.77123	-0.0866666
																	4.77957	0.258893				4.77957	-0.0863525
																	4.7879	0.259517				4.7879	-0.0860067
																	4.79623	0.260085				4.79623	-0.0857082
																	4.80457	0.260503				4.80457	-0.0855302
																	4.8129	0.260681				4.8129	-0.085519
																	4.82123	0.260627				4.82123	-0.0857189
																	4.82957	0.260376				4.82957	-0.0860417
																	4.8379	0.259968				4.8379	-0.0864281
																	4.84623	0.259474				4.84623	-0.0867651
																	4.85457	0.258921				4.85457	-0.0870142
																	4.8629	0.258372				4.8629	-0.0871413
																	4.87123	0.257854				4.87123	-0.0871778
																	4.87957	0.257342				4.87957	-0.0871726
																	4.8879	0.256889				4.8879	-0.0872039
																	4.89623	0.256501				4.89623	-0.0873795
																	4.90457	0.2562				4.90457	-0.0876533
																	4.9129	0.256002				4.9129	-0.088048
																	4.92123	0.255921				4.92123	-0.0884987
																	4.92957	0.255901				4.92957	-0.0889032
																	4.9379	0.255929				4.9379	-0.0892195
																	4.94623	0.255947				4.94623	-0.089449
																	4.95457	0.255911				4.95457	-0.0895923
																	4.9629	0.25577				4.9629	-0.0896452
																	4.97123	0.255493				4.97123	-0.0896477
																	4.97957	0.255075				4.97957	-0.0896134
																	4.9879	0.254564				4.9879	-0.0896111
																	4.99623	0.253966				4.99623	-0.0895494
																	5.00457	0.253383				5.00457	-0.0895019
																	5.0129	0.252875				5.0129	-0.0894058
																	5.02123	0.252505				5.02123	-0.0893568
																	5.02957	0.252325				5.02957	-0.0893247
																	5.0379	0.252344				5.0379	-0.0894088
																	5.04623	0.252528				5.04623	-0.0895557
																	5.05457	0.252839				5.05457	-0.0898131
																	5.0629	0.253187				5.0629	-0.0900533
																	5.07123	0.253519				5.07123	-0.0902515
																	5.07957	0.253729				5.07957	-0.090331
																	5.0879	0.25382				5.0879	-0.0902813
																	5.09623	0.25377				5.09623	-0.0900822
																	5.10457	0.253625				5.10457	-0.0897741
																	5.1129	0.253427				5.1129	-0.0894475
																	5.12123	0.253181				5.12123	-0.08916
																	5.12957	0.252996				5.12957	-0.0889659
																	5.1379	0.252873				5.1379	-0.0888583
																	5.14623	0.252812				5.14623	-0.088838
																	5.15457	0.252829				5.15457	-0.0889037
																	5.1629	0.252905				5.1629	-0.0890616
																	5.17123	0.253005				5.17123	-0.0892733
																	5.17957	0.253105				5.17957	-0.0895933
																	5.1879	0.25318				5.1879	-0.0900456
																	5.19623	0.253226				5.19623	-0.0905844
																	5.20457	0.253248				5.20457	-0.0912159
																	5.2129	0.253283				5.2129	-0.0918975
																	5.22123	0.253334				5.22123	-0.0925781
																	5.22957	0.253385				5.22957	-0.0932001
																	5.2379	0.253392				5.2379	-0.0936943
																	5.24623	0.253315				5.24623	-0.0940493
																	5.25457	0.253143				5.25457	-0.0941952
																	5.2629	0.252832				5.2629	-0.0941511
																	5.27123	0.252422				5.27123	-0.0939258
																	5.27957	0.251941				5.27957	-0.0936052
																	5.2879	0.251465				5.2879	-0.0932297
																	5.29623	0.251096				5.29623	-0.0929323
																	5.30457	0.250873				5.30457	-0.0927347
																	5.3129	0.25081				5.3129	-0.0927205
																	5.32123	0.250848				5.32123	-0.0928553
																	5.32957	0.250943				5.32957	-0.0931458
																	5.3379	0.25101				5.3379	-0.0935853
																	5.34623	0.250944				5.34623	-0.0940365
																	5.35457	0.250756				5.35457	-0.0944442
																	5.3629	0.250412				5.3629	-0.0948083
																	5.37123	0.249994				5.37123	-0.0951303
																	5.37957	0.249555				5.37957	-0.0954026
																	5.3879	0.249206				5.3879	-0.0956705
																	5.39623	0.248994				5.39623	-0.0958637
																	5.40457	0.248976				5.40457	-0.0960782
																	5.4129	0.249124				5.4129	-0.0961868
																	5.42123	0.249418				5.42123	-0.0962617
																	5.42957	0.249817				5.42957	-0.0962093
																	5.4379	0.250271				5.4379	-0.0961083
																	5.44623	0.25074				5.44623	-0.0959583
																	5.45457	0.251207				5.45457	-0.0959223
																	5.4629	0.251646				5.4629	-0.0960012
																	5.47123	0.252058				5.47123	-0.0963304
																	5.47957	0.252429				5.47957	-0.0968046
																	5.4879	0.25275				5.4879	-0.0973917
																	5.49623	0.252934				5.49623	-0.0979665
																	5.50457	0.252943				5.50457	-0.0984151
																	5.5129	0.252728				5.5129	-0.0985685
																	5.52123	0.25229				5.52123	-0.0984402
																	5.52957	0.251658				5.52957	-0.0979851
																	5.5379	0.250905				5.5379	-0.0973165
																	5.54623	0.25017				5.54623	-0.0965652
																	5.55457	0.249562				5.55457	-0.095847
																	5.5629	0.249152				5.5629	-0.0952576
																	5.57123	0.248997				5.57123	-0.0948614
																	5.57957	0.249047				5.57957	-0.0947168
																	5.5879	0.249214				5.5879	-0.094788
																	5.59623	0.249418				5.59623	-0.0950508
																	5.60457	0.249558				5.60457	-0.0954547
																	5.6129	0.249561				5.6129	-0.0959116
																	5.62123	0.249452				5.62123	-0.0964329
																	5.62957	0.24926				5.62957	-0.0969367
																	5.6379	0.249045				5.6379	-0.0974178
																	5.64623	0.248864				5.64623	-0.0977535
																	5.65457	0.248724				5.65457	-0.0979608
																	5.6629	0.248714				5.6629	-0.0980366
																	5.67123	0.248769				5.67123	-0.0979435
																	5.67957	0.248903				5.67957	-0.0977216
																	5.6879	0.24905				5.6879	-0.0973757
																	5.69623	0.249201				5.69623	-0.0970148
																	5.70457	0.249317				5.70457	-0.0967309
																	5.7129	0.249371				5.7129	-0.0965726
																	5.72123	0.249419				5.72123	-0.0965147
																	5.72957	0.249442				5.72957	-0.0966516
																	5.7379	0.249468				5.7379	-0.0968909
																	5.74623	0.249487				5.74623	-0.0973224
																	5.75457	0.249547				5.75457	-0.0978662
																	5.7629	0.249603				5.7629	-0.098529
																	5.77123	0.249651				5.77123	-0.0992826
																	5.77957	0.24967				5.77957	-0.100081
																	5.7879	0.249629				5.7879	-0.100911
																	5.79623	0.249545				5.79623	-0.101744
																	5.80457	0.249417				5.80457	-0.10251
																	5.8129	0.249251				5.8129	-0.103069
																	5.82123	0.249034				5.82123	-0.103448
																	5.82957	0.248813				5.82957	-0.103567
																	5.8379	0.248591				5.8379	-0.103427
																	5.84623	0.248368				5.84623	-0.10302
																	5.85457	0.248157				5.85457	-0.102391
																	5.8629	0.247993				5.8629	-0.101656
																	5.87123	0.247908				5.87123	-0.100833
																	5.87957	0.247909				5.87957	-0.100089
																	5.8879	0.247997				5.8879	-0.0994721
																	5.89623	0.248162				5.89623	-0.0990205
																	5.90457	0.248384				5.90457	-0.0987429
																	5.9129	0.248649				5.9129	-0.0986528
																	5.92123	0.248922				5.92123	-0.0986841
																	5.92957	0.249169				5.92957	-0.0987991
																	5.9379	0.249437				5.9379	-0.0989949
																	5.94623	0.249688				5.94623	-0.0992401
																	5.95457	0.24996				5.95457	-0.0995993
																	5.9629	0.250236				5.9629	-0.10006
																	5.97123	0.250451				5.97123	-0.100667
																	5.97957	0.250625				5.97957	-0.101452
																	5.9879	0.250695				5.9879	-0.102286
																	5.99623	0.250674				5.99623	-0.103146
																	6.00457	0.250544				6.00457	-0.103953
																	6.0129	0.250351				6.0129	-0.104576
																	6.02123	0.250172				6.02123	-0.104959
																	6.02957	0.249999				6.02957	-0.105093
																	6.0379	0.249901				6.0379	-0.104925
																	6.04623	0.249913				6.04623	-0.10451
																	6.05457	0.250019				6.05457	-0.103934
																	6.0629	0.25022				6.0629	-0.103268
																	6.07123	0.25046				6.07123	-0.102584
																	6.07957	0.250706				6.07957	-0.101971
																	6.0879	0.250952				6.0879	-0.101409
																	6.09623	0.251147				6.09623	-0.100931
																	6.10457	0.251295				6.10457	-0.100554
																	6.1129	0.251349				6.1129	-0.100293
																	6.12123	0.2513				6.12123	-0.100115
																	6.12957	0.251181				6.12957	-0.100025
																	6.1379	0.250993				6.1379	-0.100022
																	6.14623	0.250743				6.14623	-0.100106
																	6.15457	0.250408				6.15457	-0.100276
																	6.1629	0.249984				6.1629	-0.100538
																	6.17123	0.2495				6.17123	-0.100859
																	6.17957	0.248992				6.17957	-0.10126
																	6.1879	0.248471				6.1879	-0.10164
																	6.19623	0.248029				6.19623	-0.102092
																	6.20457	0.2477				6.20457	-0.102541
																	6.2129	0.247484				6.2129	-0.103006
																	6.22123	0.247386				6.22123	-0.103501
																	6.22957	0.247371				6.22957	-0.103967
																	6.2379	0.247395				6.2379	-0.104356
																	6.24623	0.247374				6.24623	-0.104658
																	6.25457	0.247322				6.25457	-0.10491
																	6.2629	0.24724				6.2629	-0.105084
																	6.27123	0.247146				6.27123	-0.105214
																	6.27957	0.24711				6.27957	-0.10534
																	6.2879	0.247183				6.2879	-0.10558
																	6.29623	0.247347				6.29623	-0.105916
																	6.30457	0.247596				6.30457	-0.106374
																	6.3129	0.247895				6.3129	-0.106866
																	6.32123	0.248174				6.32123	-0.107342
																	6.32957	0.2484				6.32957	-0.107759
																	6.3379	0.248515				6.3379	-0.108022
																	6.34623	0.248508				6.34623	-0.10818
																	6.35457	0.248363				6.35457	-0.108212
																	6.3629	0.248159				6.3629	-0.108173
																	6.37123	0.247901				6.37123	-0.10813
																	6.37957	0.24764				6.37957	-0.108134
																	6.3879	0.247406				6.3879	-0.10817
																	6.39623	0.247241				6.39623	-0.10827
																	6.40457	0.24714				6.40457	-0.108383
																	6.4129	0.247095				6.4129	-0.108459
																	6.42123	0.247107				6.42123	-0.108514
																	6.42957	0.247177				6.42957	-0.108493
																	6.4379	0.247294				6.4379	-0.10843
																	6.44623	0.247416				6.44623	-0.108355
																	6.45457	0.24756				6.45457	-0.108279
																	6.4629	0.247733				6.4629	-0.108328
																	6.47123	0.247895				6.47123	-0.108512
																	6.47957	0.248017				6.47957	-0.108891
																	6.4879	0.248119				6.4879	-0.109472
																	6.49623	0.248171				6.49623	-0.110196
																	6.50457	0.248222				6.50457	-0.111018
																	6.5129	0.248248				6.5129	-0.111846
																	6.52123	0.248298				6.52123	-0.11267
																	6.52957	0.24835				6.52957	-0.113433
																	6.5379	0.248449				6.5379	-0.114128
																	6.54623	0.248575				6.54623	-0.114756
																	6.55457	0.248697				6.55457	-0.115325
																	6.5629	0.248842				6.5629	-0.115852
																	6.57123	0.249013				6.57123	-0.116345
																	6.57957	0.249195				6.57957	-0.116877
																	6.5879	0.249429				6.5879	-0.11739
																	6.59623	0.24969				6.59623	-0.117838
																	6.60457	0.249962				6.60457	-0.118163
																	6.6129	0.250233				6.6129	-0.118394
																	6.62123	0.250477				6.62123	-0.118458
																	6.62957	0.250666				6.62957	-0.11832
																	6.6379	0.250789				6.6379	-0.117909
																	6.64623	0.250832				6.64623	-0.117339
																	6.65457	0.250858				6.65457	-0.116604
																	6.6629	0.250843				6.6629	-0.115914
																	6.67123	0.250817				6.67123	-0.115318
																	6.67957	0.250794				6.67957	-0.114958
																	6.6879	0.250756				6.6879	-0.11495
																	6.69623	0.250681				6.69623	-0.115294
																	6.70457	0.250579				6.70457	-0.115944
																	6.7129	0.250452				6.7129	-0.116756
																	6.72123	0.250351				6.72123	-0.117656
																	6.72957	0.250305				6.72957	-0.118512
																	6.7379	0.25032				6.7379	-0.119274
																	6.74623	0.250429				6.74623	-0.119881
																	6.75457	0.250576				6.75457	-0.120357
																	6.7629	0.250761				6.7629	-0.120753
																	6.77123	0.250918				6.77123	-0.121059
																	6.77957	0.251015				6.77957	-0.121354
																	6.7879	0.251024				6.7879	-0.121567
																	6.79623	0.250915				6.79623	-0.121744
																	6.80457	0.250712				6.80457	-0.121866
																	6.8129	0.250477				6.8129	-0.122008
																	6.82123	0.25019				6.82123	-0.122126
																	6.82957	0.249894				6.82957	-0.122275
																	6.8379	0.249632				6.8379	-0.122437
																	6.84623	0.249449				6.84623	-0.122672
																	6.85457	0.249339				6.85457	-0.12288
																	6.8629	0.249353				6.8629	-0.123042
																	6.87123	0.249439				6.87123	-0.123165
																	6.87957	0.249604				6.87957	-0.123205
																	6.8879	0.249853				6.8879	-0.123196
																	6.89623	0.250161				6.89623	-0.123109
																	6.90457	0.250506				6.90457	-0.122967
																	6.9129	0.250874				6.9129	-0.12273
																	6.92123	0.251288				6.92123	-0.122439
																	6.92957	0.251708				6.92957	-0.122069
																	6.9379	0.252101				6.9379	-0.121657
																	6.94623	0.252427				6.94623	-0.1213
																	6.95457	0.252611				6.95457	-0.121105
																	6.9629	0.252628				6.9629	-0.121133
																	6.97123	0.252461				6.97123	-0.121377
																	6.97957	0.252101				6.97957	-0.121813
																	6.9879	0.251589				6.9879	-0.122304
																	6.99623	0.250973				6.99623	-0.122821
																	7.00457	0.250405				7.00457	-0.123262
																	7.0129	0.249966				7.0129	-0.123608
																	7.02123	0.249764				7.02123	-0.123813
																	7.02957	0.24981				7.02957	-0.123971
																	7.0379	0.250129				7.0379	-0.124086
																	7.04623	0.250628				7.04623	-0.124208
																	7.05457	0.251264				7.05457	-0.124401
																	7.0629	0.251961				7.0629	-0.124596
																	7.07123	0.252616				7.07123	-0.124872
																	7.07957	0.253167				7.07957	-0.125172
																	7.0879	0.25358				7.0879	-0.12554
																	7.09623	0.253877				7.09623	-0.125958
																	7.10457	0.254107				7.10457	-0.126466
																	7.1129	0.25425				7.1129	-0.127048
																	7.12123	0.254378				7.12123	-0.127656
																	7.12957	0.254459				7.12957	-0.12823
																	7.1379	0.254511				7.1379	-0.128796
																	7.14623	0.254583				7.14623	-0.129284
																	7.15457	0.254633				7.15457	-0.129638
																	7.1629	0.254711				7.1629	-0.129811
																	7.17123	0.254774				7.17123	-0.129845
																	7.17957	0.254822				7.17957	-0.129797
																	7.1879	0.254857				7.1879	-0.129687
																	7.19623	0.254838				7.19623	-0.129609
																	7.20457	0.254786				7.20457	-0.129628
																	7.2129	0.254678				7.2129	-0.12986
																	7.22123	0.25451				7.22123	-0.13026
																	7.22957	0.254306				7.22957	-0.130843
																	7.2379	0.254142				7.2379	-0.131519
																	7.24623	0.254032				7.24623	-0.132165
																	7.25457	0.254054				7.25457	-0.132684
																	7.2629	0.254166				7.2629	-0.133036
																	7.27123	0.25439				7.27123	-0.133252
																	7.27957	0.254675				7.27957	-0.133395
																	7.2879	0.254975				7.2879	-0.133545
																	7.29623	0.255235				7.29623	-0.133724
																	7.30457	0.255412				7.30457	-0.133987
																	7.3129	0.255533				7.3129	-0.134336
																	7.32123	0.255621				7.32123	-0.134696
																	7.32957	0.255721				7.32957	-0.13496
																	7.3379	0.255885				7.3379	-0.13514
																	7.34623	0.256092				7.34623	-0.135227
																	7.35457	0.256337				7.35457	-0.135302
																	7.3629	0.256609				7.3629	-0.135343
																	7.37123	0.256896				7.37123	-0.135487
																	7.37957	0.25714				7.37957	-0.135743
																	7.3879	0.257367				7.3879	-0.136111
																	7.39623	0.257525				7.39623	-0.136555
																	7.40457	0.257692				7.40457	-0.137042
																	7.4129	0.257864				7.4129	-0.137494
																	7.42123	0.258033				7.42123	-0.137947
																	7.42957	0.258181				7.42957	-0.138389
																	7.4379	0.258316				7.4379	-0.138768
																	7.44623	0.258451				7.44623	-0.139052
																	7.45457	0.258616				7.45457	-0.139285
																	7.4629	0.258834				7.4629	-0.139436
																	7.47123	0.259086				7.47123	-0.13951
																	7.47957	0.259416				7.47957	-0.139577
																	7.4879	0.25977				7.4879	-0.139605
																	7.49623	0.260142				7.49623	-0.139689
																	7.50457	0.260495				7.50457	-0.139829
																	7.5129	0.260799				7.5129	-0.140083
																	7.52123	0.260995				7.52123	-0.140386
																	7.52957	0.261094				7.52957	-0.140745
																	7.5379	0.261083				7.5379	-0.141166
																	7.54623	0.261011				7.54623	-0.141575
																	7.55457	0.260869				7.55457	-0.142016
																	7.5629	0.26068				7.5629	-0.142469
																	7.57123	0.260483				7.57123	-0.142878
																	7.57957	0.260294				7.57957	-0.143165
																	7.5879	0.260185				7.5879	-0.143345
																	7.59623	0.260153				7.59623	-0.143341
																	7.60457	0.260223				7.60457	-0.143186
																	7.6129	0.260394				7.6129	-0.142937
																	7.62123	0.260681				7.62123	-0.142602
																	7.62957	0.261051				7.62957	-0.142342
																	7.6379	0.261417				7.6379	-0.142162
																	7.64623	0.261734				7.64623	-0.142201
																	7.65457	0.26198				7.65457	-0.142381
																	7.6629	0.262131				7.6629	-0.142698
																	7.67123	0.262212				7.67123	-0.14304
																	7.67957	0.262213				7.67957	-0.1433
																	7.6879	0.26225				7.6879	-0.143446
																	7.69623	0.262374				7.69623	-0.143395
																	7.70457	0.26258				7.70457	-0.143218
																	7.7129	0.262891				7.7129	-0.142956
																	7.72123	0.263279				7.72123	-0.142725
																	7.72957	0.263672				7.72957	-0.142542
																	7.7379	0.264041				7.7379	-0.142525
																	7.74623	0.26436				7.74623	-0.142664
																	7.75457	0.264578				7.75457	-0.142975
																	7.7629	0.264762				7.7629	-0.143358
																	7.77123	0.264911				7.77123	-0.14384
																	7.77957	0.265102				7.77957	-0.144295
																	7.7879	0.265351				7.7879	-0.144781
																	7.79623	0.265616				7.79623	-0.145229
																	7.80457	0.265866				7.80457	-0.145679
																	7.8129	0.266064				7.8129	-0.146151
																	7.82123	0.266161				7.82123	-0.14667
																	7.82957	0.266133				7.82957	-0.14723
																	7.8379	0.265936				7.8379	-0.147873
																	7.84623	0.265632				7.84623	-0.148559
																	7.85457	0.265267				7.85457	-0.149281
																	7.8629	0.264887				7.8629	-0.14996
																	7.87123	0.264603				7.87123	-0.150546
																	7.87957	0.264453				7.87957	-0.151047
																	7.8879	0.26447				7.8879	-0.151422
																	7.89623	0.26469				7.89623	-0.151662
																	7.90457	0.265115				7.90457	-0.15172
																	7.9129	0.265655				7.9129	-0.151641
																	7.92123	0.266238				7.92123	-0.151479
																	7.92957	0.26679				7.92957	-0.151258
																	7.9379	0.267223				7.9379	-0.151032
																	7.94623	0.267485				7.94623	-0.150848
																	7.95457	0.267541				7.95457	-0.150713
																	7.9629	0.267385				7.9629	-0.150688
																	7.97123	0.267058				7.97123	-0.150769
																	7.97957	0.266608				7.97957	-0.150968
																	7.9879	0.266098				7.9879	-0.15123
																	7.99623	0.265584				7.99623	-0.151535
																	8.00457	0.265176				8.00457	-0.15193
																	8.0129	0.264875				8.0129	-0.152397
																	8.02123	0.264735				8.02123	-0.15292
																	8.02957	0.264769				8.02957	-0.153562
																	8.0379	0.264967				8.0379	-0.154307
																	8.04623	0.265281				8.04623	-0.15506
																	8.05457	0.26563				8.05457	-0.155758
																	8.0629	0.265986				8.0629	-0.156247
																	8.07123	0.266251				8.07123	-0.156518
																	8.07957	0.266413				8.07957	-0.156538
																	8.0879	0.266502				8.0879	-0.156339
																	8.09623	0.266488				8.09623	-0.155971
																	8.10457	0.266461				8.10457	-0.15556
																	8.1129	0.266416				8.1129	-0.155197
																	8.12123	0.266445				8.12123	-0.154968
																	8.12957	0.26654				8.12957	-0.154963
																	8.1379	0.266747				8.1379	-0.155204
																	8.14623	0.267037				8.14623	-0.155675
																	8.15457	0.26738				8.15457	-0.156321
																	8.1629	0.267779				8.1629	-0.157102
																	8.17123	0.268199				8.17123	-0.157966
																	8.17957	0.268616				8.17957	-0.158758
																	8.1879	0.269038				8.1879	-0.159418
																	8.19623	0.269418				8.19623	-0.15983
																	8.20457	0.269764				8.20457	-0.160019
																	8.2129	0.270058				8.2129	-0.159988
																	8.22123	0.270312				8.22123	-0.159758
																	8.22957	0.270487				8.22957	-0.159426
																	8.2379	0.270603				8.2379	-0.159133
																	8.24623	0.270713				8.24623	-0.158896
																	8.25457	0.270881				8.25457	-0.15881
																	8.2629	0.271082				8.2629	-0.158894
																	8.27123	0.27139				8.27123	-0.159064
																	8.27957	0.271754				8.27957	-0.159311
																	8.2879	0.272141				8.2879	-0.159577
																	8.29623	0.272495				8.29623	-0.159818
																	8.30457	0.272782				8.30457	-0.159976
																	8.3129	0.272932				8.3129	-0.160125
																	8.32123	0.272941				8.32123	-0.160234
																	8.32957	0.272856				8.32957	-0.160358
																	8.3379	0.272745				8.3379	-0.160529
																	8.34623	0.27263				8.34623	-0.160742
																	8.35457	0.272588				8.35457	-0.160999
																	8.3629	0.27261				8.3629	-0.161301
																	8.37123	0.272689				8.37123	-0.16168
																	8.37957	0.272852				8.37957	-0.162055
																	8.3879	0.27306				8.3879	-0.162431
																	8.39623	0.273293				8.39623	-0.16281
																	8.40457	0.273561				8.40457	-0.16316
																	8.4129	0.27381				8.4129	-0.163463
																	8.42123	0.274053				8.42123	-0.163795
																	8.42957	0.274213				8.42957	-0.16406
																	8.4379	0.274271				8.4379	-0.164368
																	8.44623	0.274195				8.44623	-0.164661
																	8.45457	0.274006				8.45457	-0.165019
																	8.4629	0.27374				8.4629	-0.165395
																	8.47123	0.273493				8.47123	-0.165844
																	8.47957	0.273304				8.47957	-0.166253
																	8.4879	0.273211				8.4879	-0.166674
																	8.49623	0.273281				8.49623	-0.16705
																	8.50457	0.273477				8.50457	-0.167367
																	8.5129	0.273755				8.5129	-0.167577
																	8.52123	0.274075				8.52123	-0.16769
																	8.52957	0.274366				8.52957	-0.167672
																	8.5379	0.274605				8.5379	-0.167547
																	8.54623	0.27482				8.54623	-0.167359
																	8.55457	0.275078				8.55457	-0.167149
																	8.5629	0.275423				8.5629	-0.166988
																	8.57123	0.275897				8.57123	-0.166907
																	8.57957	0.276513				8.57957	-0.166918
																	8.5879	0.277243				8.5879	-0.167099
																	8.59623	0.278031				8.59623	-0.167408
																	8.60457	0.278763				8.60457	-0.167828
																	8.6129	0.279363				8.6129	-0.168336
																	8.62123	0.279749				8.62123	-0.168867
																	8.62957	0.279881				8.62957	-0.169317
																	8.6379	0.279785				8.6379	-0.169677
																	8.64623	0.279499				8.64623	-0.16988
																	8.65457	0.279102				8.65457	-0.169865
																	8.6629	0.278678				8.6629	-0.169602
																	8.67123	0.278295				8.67123	-0.169138
																	8.67957	0.277971				8.67957	-0.16854
																	8.6879	0.277731				8.6879	-0.167941
																	8.69623	0.277602				8.69623	-0.167394
																	8.70457	0.277551				8.70457	-0.166952
																	8.7129	0.277526				8.7129	-0.166659
																	8.72123	0.277523				8.72123	-0.166578
																	8.72957	0.277481				8.72957	-0.166646
																	8.7379	0.277429				8.7379	-0.166845
																	8.74623	0.277299				8.74623	-0.16721
																	8.75457	0.277146				8.75457	-0.16772
																	8.7629	0.276949				8.7629	-0.168369
																	8.77123	0.276722				8.77123	-0.169099
																	8.77957	0.276522				8.77957	-0.169888
																	8.7879	0.276325				8.7879	-0.170602
																	8.79623	0.276209				8.79623	-0.17118
																	8.80457	0.276146				8.80457	-0.17158
																	8.8129	0.276155				8.8129	-0.171821
																	8.82123	0.276218				8.82123	-0.171958
																	8.82957	0.276346				8.82957	-0.172034
																	8.8379	0.276517				8.8379	-0.17218
																	8.84623	0.276711				8.84623	-0.172422
																	8.85457	0.276853				8.85457	-0.172842
																	8.8629	0.276951				8.8629	-0.17342
																	8.87123	0.276981				8.87123	-0.174116
																	8.87957	0.277005				8.87957	-0.174804
																	8.8879	0.277047				8.8879	-0.175481
																	8.89623	0.277169				8.89623	-0.176076
																	8.90457	0.277388				8.90457	-0.176545
																	8.9129	0.277768				8.9129	-0.176947
																	8.92123	0.278249				8.92123	-0.17727
																	8.92957	0.278786				8.92957	-0.177449
																	8.9379	0.279329				8.9379	-0.177567
																	8.94623	0.279847				8.94623	-0.177605
																	8.95457	0.280309				8.95457	-0.177544
																	8.9629	0.28072				8.9629	-0.17732
																	8.97123	0.281098				8.97123	-0.176935
																	8.97957	0.281399				8.97957	-0.176339
																	8.9879	0.281631				8.9879	-0.175663
																	8.99623	0.281811				8.99623	-0.175021
																	9.00457	0.281857				9.00457	-0.174506
																	9.0129	0.28182				9.0129	-0.174203
																	9.02123	0.281683				9.02123	-0.174242
																	9.02957	0.281472				9.02957	-0.174604
																	9.0379	0.281201				9.0379	-0.175271
																	9.04623	0.280884				9.04623	-0.176058
																	9.05457	0.280542				9.05457	-0.176804
																	9.0629	0.280247				9.0629	-0.177356
																	9.07123	0.279969				9.07123	-0.177595
																	9.07957	0.279778				9.07957	-0.177548
																	9.0879	0.279718				9.0879	-0.177264
																	9.09623	0.279832				9.09623	-0.176826
																	9.10457	0.280118				9.10457	-0.176337
																	9.1129	0.280469				9.1129	-0.175907
																	9.12123	0.280849				9.12123	-0.175722
																	9.12957	0.281085				9.12957	-0.175737
																	9.1379	0.281142				9.1379	-0.175935
																	9.14623	0.280955				9.14623	-0.176233
																	9.15457	0.280578				9.15457	-0.176569
																	9.1629	0.280061				9.1629	-0.176827
																	9.17123	0.279555				9.17123	-0.176977
																	9.17957	0.279155				9.17957	-0.176874
																	9.1879	0.27897				9.1879	-0.176599
																	9.19623	0.279028				9.19623	-0.176217
																	9.20457	0.279316				9.20457	-0.175764
																	9.2129	0.279757				9.2129	-0.17539
																	9.22123	0.280272				9.22123	-0.175112
																	9.22957	0.280759				9.22957	-0.175044
																	9.2379	0.28119				9.2379	-0.175198
																	9.24623	0.281482				9.24623	-0.175555
																	9.25457	0.281653				9.25457	-0.176036
																	9.2629	0.281687				9.2629	-0.176561
																	9.27123	0.281605				9.27123	-0.177043
																	9.27957	0.281413				9.27957	-0.177405
																	9.2879	0.281143				9.2879	-0.177557
																	9.29623	0.280847				9.29623	-0.177542
																	9.30457	0.280532				9.30457	-0.177347
																	9.3129	0.280252				9.3129	-0.177049
																	9.32123	0.280055				9.32123	-0.176743
																	9.32957	0.279932				9.32957	-0.176417
																	9.3379	0.279969				9.3379	-0.176181
																	9.34623	0.280126				9.34623	-0.176071
																	9.35457	0.28042				9.35457	-0.176146
																	9.3629	0.28076				9.3629	-0.176358
																	9.37123	0.281151				9.37123	-0.176698
																	9.37957	0.281548				9.37957	-0.177139
																	9.3879	0.281963				9.3879	-0.177739
																	9.39623	0.282346				9.39623	-0.17839
																	9.40457	0.28269				9.40457	-0.178962
																	9.4129	0.282952				9.4129	-0.179367
																	9.42123	0.283153				9.42123	-0.179559
																	9.42957	0.283272				9.42957	-0.179491
																	9.4379	0.283293				9.4379	-0.179157
																	9.44623	0.283188				9.44623	-0.178607
																	9.45457	0.282988				9.45457	-0.177953
																	9.4629	0.282687				9.4629	-0.177293
																	9.47123	0.282324				9.47123	-0.176791
																	9.47957	0.281929				9.47957	-0.176426
																	9.4879	0.281514				9.4879	-0.176238
																	9.49623	0.28112				9.49623	-0.17621
																	9.50457	0.280747				9.50457	-0.17631
																	9.5129	0.280435				9.5129	-0.176521
																	9.52123	0.28018				9.52123	-0.176748
																	9.52957	0.279958				9.52957	-0.176973
																	9.5379	0.279762				9.5379	-0.17715
																	9.54623	0.279563				9.54623	-0.177226
																	9.55457	0.279377				9.55457	-0.177174
																	9.5629	0.279207				9.5629	-0.176958
																	9.57123	0.279033				9.57123	-0.176633
																	9.57957	0.278883				9.57957	-0.176186
																	9.5879	0.278761				9.5879	-0.175654
																	9.59623	0.278667				9.59623	-0.175074
																	9.60457	0.278614				9.60457	-0.174497
																	9.6129	0.278583				9.6129	-0.174016
																	9.62123	0.278512				9.62123	-0.173643
																	9.62957	0.278459				9.62957	-0.173475
																	9.6379	0.27841				9.6379	-0.173527
																	9.64623	0.278397				9.64623	-0.17386
																	9.65457	0.278464				9.65457	-0.174506
																	9.6629	0.278586				9.6629	-0.175361
																	9.67123	0.278754				9.67123	-0.176395
																	9.67957	0.278925				9.67957	-0.177419
																	9.6879	0.27912				9.6879	-0.178395
																	9.69623	0.279288				9.69623	-0.179179
																	9.70457	0.279393				9.70457	-0.179668
																	9.7129	0.279476				9.7129	-0.179878
																	9.72123	0.279561				9.72123	-0.179822
																	9.72957	0.27965				9.72957	-0.179614
																	9.7379	0.279771				9.7379	-0.179352
																	9.74623	0.279921				9.74623	-0.179135
																	9.75457	0.28009				9.75457	-0.179005
																	9.7629	0.280229				9.7629	-0.178962
																	9.77123	0.280326				9.77123	-0.179006
																	9.77957	0.280383				9.77957	-0.17914
																	9.7879	0.280392				9.7879	-0.179294
																	9.79623	0.280367				9.79623	-0.179331
																	9.80457	0.280342				9.80457	-0.179303
																	9.8129	0.280323				9.8129	-0.179108
																	9.82123	0.280337				9.82123	-0.178763
																	9.82957	0.280364				9.82957	-0.178293
																	9.8379	0.280371				9.8379	-0.177738
																	9.84623	0.280325				9.84623	-0.177174
																	9.85457	0.280194				9.85457	-0.176667
																	9.8629	0.279981				9.8629	-0.176339
																	9.87123	0.279727				9.87123	-0.176201
																	9.87957	0.279422				9.87957	-0.176266
																	9.8879	0.279136				9.8879	-0.176444
																	9.89623	0.278887				9.89623	-0.176633
																	9.90457	0.278741				9.90457	-0.176778
																	9.9129	0.278652				9.9129	-0.176816
																	9.92123	0.278622				9.92123	-0.17669
																	9.92957	0.278635				9.92957	-0.176434
																	9.9379	0.27868				9.9379	-0.176077
																	9.94623	0.27871				9.94623	-0.175631
																	9.95457	0.278711				9.95457	-0.175217
																	9.9629	0.27871				9.9629	-0.174808
																	9.97123	0.278718				9.97123	-0.174447
																	9.97957	0.278741				9.97957	-0.174126
																	9.9879	0.278794				9.9879	-0.17387
																	9.99623	0.278889				9.99623	-0.173742
																	10.0046	0.27901				10.0046	-0.173669
																	10.0129	0.279158				10.0129	-0.17372
																	10.0212	0.279308				10.0212	-0.173857
																	10.0296	0.279435				10.0296	-0.174065
																	10.0379	0.279534				10.0379	-0.174317
																	10.0462	0.279597				10.0462	-0.174582
																	10.0546	0.279625				10.0546	-0.174845
																	10.0629	0.279575				10.0629	-0.175066
																	10.0712	0.279501				10.0712	-0.175248
																	10.0796	0.279426				10.0796	-0.175364
																	10.0879	0.279364				10.0879	-0.175437
																	10.0962	0.27933				10.0962	-0.175487
																	10.1046	0.279344				10.1046	-0.175522
																	10.1129	0.279417				10.1129	-0.175596
																	10.1212	0.279524				10.1212	-0.175679
																	10.1296	0.27971				10.1296	-0.175785
																	10.1379	0.279899				10.1379	-0.175838
																	10.1462	0.280055				10.1462	-0.175854
																	10.1546	0.280184				10.1546	-0.175791
																	10.1629	0.280263				10.1629	-0.175679
																	10.1712	0.280236				10.1712	-0.175519
																	10.1796	0.280171				10.1796	-0.175349
																	10.1879	0.28004				10.1879	-0.175255
																	10.1962	0.279929				10.1962	-0.175227
																	10.2046	0.279863				10.2046	-0.175233
																	10.2129	0.279877				10.2129	-0.175198
																	10.2212	0.280002				10.2212	-0.175158
																	10.2296	0.280208				10.2296	-0.175069
																	10.2379	0.28047				10.2379	-0.174969
																	10.2462	0.280709				10.2462	-0.174894
																	10.2546	0.280862				10.2546	-0.174863
																	10.2629	0.280865				10.2629	-0.174996
																	10.2712	0.280745				10.2712	-0.175226
																	10.2796	0.280543				10.2796	-0.175523
																	10.2879	0.280318				10.2879	-0.175788
																	10.2962	0.280115				10.2962	-0.176003
																	10.3046	0.27998				10.3046	-0.176079
																	10.3129	0.279995				10.3129	-0.175994
																	10.3212	0.280113				10.3212	-0.175771
																	10.3296	0.280334				10.3296	-0.175505
																	10.3379	0.280524				10.3379	-0.175262
																	10.3462	0.28068				10.3462	-0.175088
																	10.3546	0.280772				10.3546	-0.175008
																	10.3629	0.280846				10.3629	-0.174998
																	10.3712	0.280898				10.3712	-0.175101
																	10.3796	0.280971				10.3796	-0.175291
																	10.3879	0.281083				10.3879	-0.175542
																	10.3962	0.281258				10.3962	-0.175904
																	10.4046	0.281454				10.4046	-0.176292
																	10.4129	0.281665				10.4129	-0.17679
																	10.4212	0.281825				10.4212	-0.17732
																	10.4296	0.281878				10.4296	-0.177843
																	10.4379	0.281821				10.4379	-0.178283
																	10.4462	0.281666				10.4462	-0.178612
																	10.4546	0.281377				10.4546	-0.178775
																	10.4629	0.280957				10.4629	-0.178837
																	10.4712	0.280435				10.4712	-0.178815
																	10.4796	0.279804				10.4796	-0.178706
																	10.4879	0.279137				10.4879	-0.178632
																	10.4962	0.278454				10.4962	-0.178563
																	10.5046	0.277841				10.5046	-0.178548
																	10.5129	0.277323				10.5129	-0.17853
																	10.5212	0.276954				10.5212	-0.178463
																	10.5296	0.276781				10.5296	-0.178353
																	10.5379	0.276782				10.5379	-0.1782
																	10.5462	0.27692				10.5462	-0.178004
																	10.5546	0.277126				10.5546	-0.177762
																	10.5629	0.277365				10.5629	-0.177492
																	10.5712	0.277581				10.5712	-0.177257
																	10.5796	0.277761				10.5796	-0.177031
																	10.5879	0.277841				10.5879	-0.17684
																	10.5962	0.277885				10.5962	-0.176613
																	10.6046	0.277875				10.6046	-0.176378
																	10.6129	0.277851				10.6129	-0.176098
																	10.6212	0.277814				10.6212	-0.175751
																	10.6296	0.277745				10.6296	-0.175312
																	10.6379	0.277671				10.6379	-0.174825
																	10.6462	0.277623				10.6462	-0.174334
																	10.6546	0.277599				10.6546	-0.173859
																	10.6629	0.277582				10.6629	-0.17349
																	10.6712	0.277586				10.6712	-0.173278
																	10.6796	0.277571				10.6796	-0.173214
																	10.6879	0.277506				10.6879	-0.173278
																	10.6962	0.277383				10.6962	-0.173473
																	10.7046	0.277205				10.7046	-0.173731
																	10.7129	0.277008				10.7129	-0.173955
																	10.7212	0.276807				10.7212	-0.174165
																	10.7296	0.276649				10.7296	-0.174324
																	10.7379	0.276605				10.7379	-0.174473
																	10.7462	0.276651				10.7462	-0.17466
																	10.7546	0.276803				10.7546	-0.174899
																	10.7629	0.276978				10.7629	-0.175206
																	10.7712	0.27713				10.7712	-0.175504
																	10.7796	0.277241				10.7796	-0.17581
																	10.7879	0.277287				10.7879	-0.176056
																	10.7962	0.277266				10.7962	-0.176175
																	10.8046	0.277188				10.8046	-0.176163
																	10.8129	0.27704				10.8129	-0.176017
																	10.8212	0.276928				10.8212	-0.17577
																	10.8296	0.276848				10.8296	-0.175488
																	10.8379	0.276867				10.8379	-0.175135
																	10.8462	0.276958				10.8462	-0.174688
																	10.8546	0.277128				10.8546	-0.174272
																	10.8629	0.27736				10.8629	-0.173817
																	10.8712	0.277669				10.8712	-0.173365
																	10.8796	0.277981				10.8796	-0.17293
																	10.8879	0.278248				10.8879	-0.172556
																	10.8962	0.27844				10.8962	-0.172376
																	10.9046	0.278498				10.9046	-0.172342
																	10.9129	0.278443				10.9129	-0.172503
																	10.9212	0.278288				10.9212	-0.172711
																	10.9296	0.278025				10.9296	-0.172998
																	10.9379	0.277739				10.9379	-0.173303
																	10.9462	0.27746				10.9462	-0.173577
																	10.9546	0.277209				10.9546	-0.17377
																	10.9629	0.277038				10.9629	-0.173841
																	10.9712	0.276928				10.9712	-0.173862
																	10.9796	0.276847				10.9796	-0.173793
																	10.9879	0.27676				10.9879	-0.173637
																	10.9962	0.27667				10.9962	-0.173393
																	11.0046	0.276591				11.0046	-0.173065
																	11.0129	0.276518				11.0129	-0.172614
																	11.0212	0.276472				11.0212	-0.172158
																	11.0296	0.276457				11.0296	-0.171653
																	11.0379	0.276454				11.0379	-0.17112
																	11.0462	0.276486				11.0462	-0.170621
																	11.0546	0.27652				11.0546	-0.170131
																	11.0629	0.276521				11.0629	-0.169678
																	11.0712	0.276497				11.0712	-0.169226
																	11.0796	0.27646				11.0796	-0.16877
																	11.0879	0.276394				11.0879	-0.168351
																	11.0962	0.276334				11.0962	-0.167999
																	11.1046	0.276258				11.1046	-0.167715
																	11.1129	0.276184				11.1129	-0.167556
																	11.1212	0.276135				11.1212	-0.167573
																	11.1296	0.276081				11.1296	-0.167802
																	11.1379	0.276005				11.1379	-0.168193
																	11.1462	0.275931				11.1462	-0.16867
																	11.1546	0.275859				11.1546	-0.169187
																	11.1629	0.275782				11.1629	-0.169716
																	11.1712	0.275755				11.1712	-0.170202
																	11.1796	0.275761				11.1796	-0.170596
																	11.1879	0.275818				11.1879	-0.170861
																	11.1962	0.275913				11.1962	-0.170966
																	11.2046	0.276055				11.2046	-0.170977
																	11.2129	0.276202				11.2129	-0.170888
																	11.2212	0.27635				11.2212	-0.170702
																	11.2296	0.276445				11.2296	-0.170557
																	11.2379	0.276482				11.2379	-0.170465
																	11.2462	0.276473				11.2462	-0.170445
																	11.2546	0.276419				11.2546	-0.170488
																	11.2629	0.276357				11.2629	-0.170621
																	11.2712	0.276331				11.2712	-0.170841
																	11.2796	0.276309				11.2796	-0.171067
																	11.2879	0.276374				11.2879	-0.171289
																	11.2962	0.276508				11.2962	-0.171444
																	11.3046	0.276666				11.3046	-0.171553
																	11.3129	0.276859				11.3129	-0.171646
																	11.3212	0.277034				11.3212	-0.171654
																	11.3296	0.277229				11.3296	-0.171651
																	11.3379	0.277402				11.3379	-0.171558
																	11.3462	0.277563				11.3462	-0.171411
																	11.3546	0.277673				11.3546	-0.171203
																	11.3629	0.277746				11.3629	-0.170939
																	11.3712	0.277755				11.3712	-0.170613
																	11.3796	0.277754				11.3796	-0.170309
																	11.3879	0.277779				11.3879	-0.170006
																	11.3962	0.277805				11.3962	-0.169713
																	11.4046	0.27788				11.4046	-0.16947
																	11.4129	0.278035				11.4129	-0.169244
																	11.4212	0.278211				11.4212	-0.169045
																	11.4296	0.278344				11.4296	-0.168859
																	11.4379	0.278368				11.4379	-0.168595
																	11.4462	0.278241				11.4462	-0.168334
																	11.4546	0.277933				11.4546	-0.168063
																	11.4629	0.277514				11.4629	-0.167856
																	11.4712	0.277024				11.4712	-0.167762
																	11.4796	0.276548				11.4796	-0.16775
																	11.4879	0.27615				11.4879	-0.167865
																	11.4962	0.275843				11.4962	-0.168099
																	11.5046	0.275673				11.5046	-0.168377
																	11.5129	0.27556				11.5129	-0.168669
																	11.5212	0.275493				11.5212	-0.168882
																	11.5296	0.275429				11.5296	-0.169039
																	11.5379	0.275353				11.5379	-0.169118
																	11.5462	0.275305				11.5462	-0.169028
																	11.5546	0.27529				11.5546	-0.168809
																	11.5629	0.275327				11.5629	-0.168465
																	11.5712	0.275384				11.5712	-0.168106
																	11.5796	0.27551				11.5796	-0.167793
																	11.5879	0.275679				11.5879	-0.167591
																	11.5962	0.2759				11.5962	-0.167563
																	11.6046	0.276142				11.6046	-0.167703
																	11.6129	0.276366				11.6129	-0.167968
																	11.6212	0.276555				11.6212	-0.168237
																	11.6296	0.276676				11.6296	-0.168417
																	11.6379	0.276662				11.6379	-0.168408
																	11.6462	0.276473				11.6462	-0.168255
																	11.6546	0.276114				11.6546	-0.167944
																	11.6629	0.275633				11.6629	-0.167675
																	11.6712	0.275148				11.6712	-0.16754
																	11.6796	0.274711				11.6796	-0.167556
																	11.6879	0.274458				11.6879	-0.167755
																	11.6962	0.274415				11.6962	-0.168018
																	11.7046	0.274571				11.7046	-0.168196
																	11.7129	0.274877				11.7129	-0.168226
																	11.7212	0.2752				11.7212	-0.168031
																	11.7296	0.275488				11.7296	-0.167634
																	11.7379	0.27567				11.7379	-0.167146
																	11.7462	0.275715				11.7462	-0.166689
																	11.7546	0.275667				11.7546	-0.16636
																	11.7629	0.275592				11.7629	-0.166245
																	11.7712	0.275519				11.7712	-0.166286
																	11.7796	0.275445				11.7796	-0.166469
																	11.7879	0.275371				11.7879	-0.166677
																	11.7962	0.275284				11.7962	-0.166832
																	11.8046	0.275094				11.8046	-0.166945
																	11.8129	0.274847				11.8129	-0.167013
																	11.8212	0.274561				11.8212	-0.167051
																	11.8296	0.274253				11.8296	-0.167073
																	11.8379	0.274022				11.8379	-0.167066
																	11.8462	0.273894				11.8462	-0.167098
																	11.8546	0.273903				11.8546	-0.167101
																	11.8629	0.274054				11.8629	-0.167057
																	11.8712	0.274314				11.8712	-0.166927
																	11.8796	0.274612				11.8796	-0.166792
																	11.8879	0.274907				11.8879	-0.166675
																	11.8962	0.275191				11.8962	-0.16662
																	11.9046	0.275401				11.9046	-0.166581
																	11.9129	0.275549				11.9129	-0.166655
																	11.9212	0.275618				11.9212	-0.166738
																	11.9296	0.275653				11.9296	-0.166835
																	11.9379	0.275651				11.9379	-0.166814
																	11.9462	0.275636				11.9462	-0.166665
																	11.9546	0.275611				11.9546	-0.166355
																	11.9629	0.275564				11.9629	-0.165833
																	11.9712	0.275515				11.9712	-0.165171
																	11.9796	0.275466				11.9796	-0.16435
																	11.9879	0.275414				11.9879	-0.163467
																	11.9962	0.27539				11.9962	-0.162537
																	12.0046	0.27541				12.0046	-0.161619
																	12.0129	0.275455				12.0129	-0.16082
																	12.0212	0.275555				12.0212	-0.16024
																	12.0296	0.275704				12.0296	-0.159967
																	12.0379	0.27586				12.0379	-0.160004
																	12.0462	0.276024				12.0462	-0.160445
																	12.0546	0.276156				12.0546	-0.161242
																	12.0629	0.276239				12.0629	-0.162309
																	12.0712	0.276289				12.0712	-0.163476
																	12.0796	0.276316				12.0796	-0.164574
																	12.0879	0.276365				12.0879	-0.165455
																	12.0962	0.276434				12.0962	-0.166057
																	12.1046	0.276544				12.1046	-0.166357
																	12.1129	0.276741				12.1129	-0.166366
																	12.1212	0.277009				12.1212	-0.166181
																	12.1296	0.27733				12.1296	-0.165997
																	12.1379	0.27764				12.1379	-0.16587
																	12.1462	0.277893				12.1462	-0.165917
																	12.1546	0.278075				12.1546	-0.166146
																	12.1629	0.278173				12.1629	-0.166465
																	12.1712	0.278142				12.1712	-0.166875
																	12.1796	0.277995				12.1796	-0.167208
																	12.1879	0.27779				12.1879	-0.16744
																	12.1962	0.277584				12.1962	-0.167493
																	12.2046	0.27741				12.2046	-0.167368
																	12.2129	0.277285				12.2129	-0.16712
																	12.2212	0.277207				12.2212	-0.166824
																	12.2296	0.277203				12.2296	-0.166486
																	12.2379	0.277314				12.2379	-0.166151
																	12.2462	0.277533				12.2462	-0.165879
																	12.2546	0.277829				12.2546	-0.165651
																	12.2629	0.278163				12.2629	-0.165477
																	12.2712	0.278543				12.2712	-0.165324
																	12.2796	0.278961				12.2796	-0.16528
																	12.2879	0.279299				12.2879	-0.165288
																	12.2962	0.27952				12.2962	-0.165391
																	12.3046	0.279596				12.3046	-0.165649
																	12.3129	0.279528				12.3129	-0.166033
																	12.3212	0.279337				12.3212	-0.166537
																	12.3296	0.27903				12.3296	-0.167065
																	12.3379	0.278659				12.3379	-0.16763
																	12.3462	0.278243				12.3462	-0.168194
																	12.3546	0.277855				12.3546	-0.168761
																	12.3629	0.27752				12.3629	-0.169308
																	12.3712	0.277256				12.3712	-0.169805
																	12.3796	0.277068				12.3796	-0.170295
																	12.3879	0.276966				12.3879	-0.170709
																	12.3962	0.276922				12.3962	-0.171034
																	12.4046	0.276936				12.4046	-0.171274
																	12.4129	0.276998				12.4129	-0.171421
																	12.4212	0.277084				12.4212	-0.171513
																	12.4296	0.277217				12.4296	-0.171523
																	12.4379	0.27741				12.4379	-0.171558
																	12.4462	0.277661				12.4462	-0.171603
																	12.4546	0.278024				12.4546	-0.171725
																	12.4629	0.278461				12.4629	-0.171932
																	12.4712	0.278959				12.4712	-0.17231
																	12.4796	0.279462				12.4796	-0.172753
																	12.4879	0.279935				12.4879	-0.173271
																	12.4962	0.280328				12.4962	-0.173876
																	12.5046	0.280612				12.5046	-0.174526
																	12.5129	0.280802				12.5129	-0.175198
																	12.5212	0.280896				12.5212	-0.175785
																	12.5296	0.280954				12.5296	-0.176207
																	12.5379	0.280983				12.5379	-0.176459
																	12.5462	0.281007				12.5462	-0.176419
																	12.5546	0.281029				12.5546	-0.176035
																	12.5629	0.281031				12.5629	-0.175358
																	12.5712	0.281001				12.5712	-0.174429
																	12.5796	0.280925				12.5796	-0.173376
																	12.5879	0.280818				12.5879	-0.17235
																	12.5962	0.280671				12.5962	-0.171405
																	12.6046	0.280548				12.6046	-0.170632
																	12.6129	0.280461				12.6129	-0.1701
																	12.6212	0.280474				12.6212	-0.16984
																	12.6296	0.280577				12.6296	-0.169848
																	12.6379	0.280733				12.6379	-0.170047
																	12.6462	0.280928				12.6462	-0.170439
																	12.6546	0.2811				12.6546	-0.171009
																	12.6629	0.281221				12.6629	-0.171652
																	12.6712	0.281296				12.6712	-0.172288
																	12.6796	0.281316				12.6796	-0.172801
																	12.6879	0.281328				12.6879	-0.173087
																	12.6962	0.281324				12.6962	-0.173124
																	12.7046	0.281369				12.7046	-0.172938
																	12.7129	0.281444				12.7129	-0.17262
																	12.7212	0.281556				12.7212	-0.172266
																	12.7296	0.281705				12.7296	-0.172066
																	12.7379	0.281868				12.7379	-0.172111
																	12.7462	0.282037				12.7462	-0.172469
																	12.7546	0.282253				12.7546	-0.173131
																	12.7629	0.282453				12.7629	-0.174048
																	12.7712	0.282704				12.7712	-0.175011
																	12.7796	0.282941				12.7796	-0.175893
																	12.7879	0.283153				12.7879	-0.176584
																	12.7962	0.283314				12.7962	-0.176953
																	12.8046	0.283462				12.8046	-0.177023
																	12.8129	0.283563				12.8129	-0.176715
																	12.8212	0.283664				12.8212	-0.176191
																	12.8296	0.283795				12.8296	-0.175539
																	12.8379	0.28395				12.8379	-0.174914
																	12.8462	0.284167				12.8462	-0.174383
																	12.8546	0.284436				12.8546	-0.174014
																	12.8629	0.284707				12.8629	-0.173896
																	12.8712	0.285002				12.8712	-0.173955
																	12.8796	0.285258				12.8796	-0.174184
																	12.8879	0.285478				12.8879	-0.174507
																	12.8962	0.285687				12.8962	-0.174869
																	12.9046	0.285882				12.9046	-0.175251
																	12.9129	0.286079				12.9129	-0.175592
																	12.9212	0.2863				12.9212	-0.175968
																	12.9296	0.286522				12.9296	-0.176351
																	12.9379	0.286735				12.9379	-0.17678
																	12.9462	0.286927				12.9462	-0.177258
																	12.9546	0.287021				12.9546	-0.177724
																	12.9629	0.287007				12.9629	-0.178113
																	12.9712	0.286911				12.9712	-0.178338
																	12.9796	0.286733				12.9796	-0.178462
																	12.9879	0.286542				12.9879	-0.17843
																	12.9962	0.286376				12.9962	-0.178312
																	13.0046	0.286283				13.0046	-0.178159
																	13.0129	0.286309				13.0129	-0.178005
																	13.0212	0.286448				13.0212	-0.177925
																	13.0296	0.286649				13.0296	-0.177815
																	13.0379	0.286901				13.0379	-0.177747
																	13.0462	0.287125				13.0462	-0.177642
																	13.0546	0.287241				13.0546	-0.177446
																	13.0629	0.287265				13.0629	-0.17716
																	13.0712	0.28716				13.0712	-0.176824
																	13.0796	0.286961				13.0796	-0.176447
																	13.0879	0.286717				13.0879	-0.176069
																	13.0962	0.2865				13.0962	-0.175708
																	13.1046	0.286357				13.1046	-0.175371
																	13.1129	0.28636				13.1129	-0.175053
																	13.1212	0.286548				13.1212	-0.174818
																	13.1296	0.286888				13.1296	-0.174631
																	13.1379	0.287343				13.1379	-0.174484
																	13.1462	0.287859				13.1462	-0.174411
																	13.1546	0.288334				13.1546	-0.174417
																	13.1629	0.288711				13.1629	-0.174454
																	13.1712	0.288919				13.1712	-0.174627
																	13.1796	0.288979				13.1796	-0.174818
																	13.1879	0.2889				13.1879	-0.175078
																	13.1962	0.288744				13.1962	-0.175309
																	13.2046	0.288574				13.2046	-0.175578
																	13.2129	0.288467				13.2129	-0.175828
																	13.2212	0.288424				13.2212	-0.175966
																	13.2296	0.288502				13.2296	-0.176043
																	13.2379	0.288701				13.2379	-0.17604
																	13.2462	0.289008				13.2462	-0.176002
																	13.2546	0.289411				13.2546	-0.175958
																	13.2629	0.289894				13.2629	-0.175964
																	13.2712	0.290417				13.2712	-0.175998
																	13.2796	0.290963				13.2796	-0.176132
																	13.2879	0.291457				13.2879	-0.176322
																	13.2962	0.291839				13.2962	-0.176594
																	13.3046	0.292061				13.3046	-0.176911
																	13.3129	0.292057				13.3129	-0.177233
																	13.3212	0.29187				13.3212	-0.177536
																	13.3296	0.291545				13.3296	-0.17778
																	13.3379	0.291177				13.3379	-0.177934
																	13.3462	0.290837				13.3462	-0.177996
																	13.3546	0.290617				13.3546	-0.177935
																	13.3629	0.29054				13.3629	-0.177785
																	13.3712	0.290594				13.3712	-0.177595
																	13.3796	0.290748				13.3796	-0.17738
																	13.3879	0.290924				13.3879	-0.177153
																	13.3962	0.291047				13.3962	-0.176924
																	13.4046	0.291085				13.4046	-0.176662
																	13.4129	0.291032				13.4129	-0.176369
																	13.4212	0.290857				13.4212	-0.176045
																	13.4296	0.290619				13.4296	-0.175742
																	13.4379	0.290331				13.4379	-0.17553
																	13.4462	0.29008				13.4462	-0.17553
																	13.4546	0.289866				13.4546	-0.175704
																	13.4629	0.289728				13.4629	-0.176055
																	13.4712	0.289622				13.4712	-0.176567
																	13.4796	0.289578				13.4796	-0.177163
																	13.4879	0.289576				13.4879	-0.177764
																	13.4962	0.289554				13.4962	-0.178366
																	13.5046	0.289526				13.5046	-0.17885
																	13.5129	0.289448				13.5129	-0.179282
																	13.5212	0.289324				13.5212	-0.179653
																	13.5296	0.289136				13.5296	-0.180015
																	13.5379	0.288918				13.5379	-0.180297
																	13.5462	0.288737				13.5462	-0.180526
																	13.5546	0.288591				13.5546	-0.180712
																	13.5629	0.288582				13.5629	-0.180864
																	13.5712	0.288692				13.5712	-0.180987
																	13.5796	0.288936				13.5796	-0.181063
																	13.5879	0.289296				13.5879	-0.181086
																	13.5962	0.289713				13.5962	-0.181085
																	13.6046	0.290132				13.6046	-0.181049
																	13.6129	0.290494				13.6129	-0.181008
																	13.6212	0.290771				13.6212	-0.180917
																	13.6296	0.290963				13.6296	-0.180812
																	13.6379	0.291067				13.6379	-0.180788
																	13.6462	0.291103				13.6462	-0.180813
																	13.6546	0.291106				13.6546	-0.180956
																	13.6629	0.291082				13.6629	-0.181111
																	13.6712	0.291088				13.6712	-0.181294
																	13.6796	0.291121				13.6796	-0.181431
																	13.6879	0.291182				13.6879	-0.1815
																	13.6962	0.291274				13.6962	-0.181511
																	13.7046	0.291373				13.7046	-0.181444
																	13.7129	0.291472				13.7129	-0.181368
																	13.7212	0.291597				13.7212	-0.181298
																	13.7296	0.291711				13.7296	-0.181282
																	13.7379	0.29182				13.7379	-0.181381
																	13.7462	0.291941				13.7462	-0.181561
																	13.7546	0.292101				13.7546	-0.18178
																	13.7629	0.292296				13.7629	-0.182042
																	13.7712	0.292567				13.7712	-0.18231
																	13.7796	0.292847				13.7796	-0.182615
																	13.7879	0.293172				13.7879	-0.182913
																	13.7962	0.293492				13.7962	-0.183231
																	13.8046	0.293797				13.8046	-0.183631
																	13.8129	0.294051				13.8129	-0.18408
																	13.8212	0.294197				13.8212	-0.184645
																	13.8296	0.294257				13.8296	-0.185219
																	13.8379	0.294238				13.8379	-0.18581
																	13.8462	0.294173				13.8462	-0.186369
																	13.8546	0.2941				13.8546	-0.186939
																	13.8629	0.294005				13.8629	-0.187468
																	13.8712	0.29393				13.8712	-0.188028
																	13.8796	0.293882				13.8796	-0.188515
																	13.8879	0.29383				13.8879	-0.188985
																	13.8962	0.293794				13.8962	-0.18936
																	13.9046	0.293757				13.9046	-0.189631
																	13.9129	0.293703				13.9129	-0.189705
																	13.9212	0.293699				13.9212	-0.189559
																	13.9296	0.293726				13.9296	-0.189236
																	13.9379	0.293817				13.9379	-0.188756
																	13.9462	0.293988				13.9462	-0.18821
																	13.9546	0.294189				13.9546	-0.187639
																	13.9629	0.29437				13.9629	-0.187127
																	13.9712	0.294521				13.9712	-0.186741
																	13.9796	0.294645				13.9796	-0.186489
																	13.9879	0.294764				13.9879	-0.186341
																	13.9962	0.29486				13.9962	-0.186218
																	14.0046	0.294956				14.0046	-0.186146
																	14.0129	0.295082				14.0129	-0.186098
																	14.0212	0.295273				14.0212	-0.186059
																	14.0296	0.295447				14.0296	-0.186097
																	14.0379	0.295559				14.0379	-0.197349
																	14.0462	0.295564				14.0462	-0.197223
																	14.0546	0.295459				14.0546	-0.19718
																	14.0629	0.295267				14.0629	-0.197142
																	14.0712	0.295048				14.0712	-0.197105
																	14.0796	0.29487				14.0796	-0.197064
																	14.0879	0.294751				14.0879	-0.197047
																	14.0962	0.294724				14.0962	-0.197051
																	14.1046	0.294803				14.1046	-0.197048
																	14.1129	0.294961				14.1129	-0.197122
																	14.1212	0.295101				14.1212	-0.197247
																	14.1296	0.295204				14.1296	-0.19745
																	14.1379	0.295229				14.1379	-0.197697
																	14.1462	0.295197				14.1462	-0.197959
																	14.1546	0.295161				14.1546	-0.198254
																	14.1629	0.295174				14.1629	-0.19852
																	14.1712	0.295228				14.1712	-0.198703
																	14.1796	0.295341				14.1796	-0.198842
																	14.1879	0.295511				14.1879	-0.198953
																	14.1962	0.295684				14.1962	-0.19906
																	14.2046	0.295846				14.2046	-0.19923
																	14.2129	0.295948				14.2129	-0.199451
																	14.2212	0.295982				14.2212	-0.199792
																	14.2296	0.295923				14.2296	-0.200184
																	14.2379	0.295848				14.2379	-0.200642
																	14.2462	0.295777				14.2462	-0.201092
																	14.2546	0.29576				14.2546	-0.201529
																	14.2629	0.295828				14.2629	-0.201815
																	14.2712	0.296016				14.2712	-0.202002
																	14.2796	0.296319				14.2796	-0.202057
																	14.2879	0.296748				14.2879	-0.201991
																	14.2962	0.297263				14.2962	-0.201859
																	14.3046	0.297781				14.3046	-0.201679
																	14.3129	0.298281				14.3129	-0.201521
																	14.3212	0.298678				14.3212	-0.201371
																	14.3296	0.298951				14.3296	-0.201346
																	14.3379	0.299036				14.3379	-0.201455
																	14.3462	0.298969				14.3462	-0.201663
																	14.3546	0.298759				14.3546	-0.201916
																	14.3629	0.298458				14.3629	-0.20215
																	14.3712	0.298171				14.3712	-0.202378
																	14.3796	0.297935				14.3796	-0.202493
																	14.3879	0.297827				14.3879	-0.202589
																	14.3962	0.297862				14.3962	-0.202647
																	14.4046	0.29806				14.4046	-0.202773
																	14.4129	0.298319				14.4129	-0.203048
																	14.4212	0.298602				14.4212	-0.203483
																	14.4296	0.298827				14.4296	-0.204084
																	14.4379	0.298943				14.4379	-0.204758
																	14.4462	0.298934				14.4462	-0.205388
																	14.4546	0.298812				14.4546	-0.205946
																	14.4629	0.298608				14.4629	-0.20634
																	14.4712	0.298402				14.4712	-0.206587
																	14.4796	0.2983				14.4796	-0.206741
																	14.4879	0.29831				14.4879	-0.206857
																	14.4962	0.298455				14.4962	-0.207012
																	14.5046	0.298698				14.5046	-0.207157
																	14.5129	0.298941				14.5129	-0.207334
																	14.5212	0.299158				14.5212	-0.207495
																	14.5296	0.299331				14.5296	-0.207646
																	14.5379	0.299397				14.5379	-0.20772
																	14.5462	0.299367				14.5462	-0.207748
																	14.5546	0.299272				14.5546	-0.207756
																	14.5629	0.299198				14.5629	-0.207814
																	14.5712	0.299126				14.5712	-0.207916
																	14.5796	0.299097				14.5796	-0.208033
																	14.5879	0.299094				14.5879	-0.208071
																	14.5962	0.299144				14.5962	-0.207982
																	14.6046	0.299219				14.6046	-0.207737
																	14.6129	0.299316				14.6129	-0.207307
																	14.6212	0.299382				14.6212	-0.20672
																	14.6296	0.299405				14.6296	-0.206048
																	14.6379	0.299413				14.6379	-0.205335
																	14.6462	0.299355				14.6462	-0.204742
																	14.6546	0.299264				14.6546	-0.204293
																	14.6629	0.29912				14.6629	-0.204084
																	14.6712	0.299021				14.6712	-0.204118
																	14.6796	0.298929				14.6796	-0.204361
																	14.6879	0.298911				14.6879	-0.204863
																	14.6962	0.298963				14.6962	-0.205508
																	14.7046	0.299087				14.7046	-0.206267
																	14.7129	0.299319				14.7129	-0.207334
																	14.7212	0.299665				14.7212	-0.207495
																	14.7296	0.30006				14.7296	-0.207646
																	14.7379	0.300454				14.7379	-0.20772
																	14.7462	0.30084				14.7462	-0.207748
																	14.7546	0.301165				14.7546	-0.207756
																	14.7629	0.30138				14.7629	-0.207814
																	14.7712	0.301481				14.7712	-0.207916
																	14.7796	0.301443				14.7796	-0.208033
																	14.7879	0.301295				14.7879	-0.208071
																	14.7962	0.301088				14.7962	-0.207982
																	14.8046	0.300823				14.8046	-0.207737
																	14.8129	0.300504				14.8129	-0.207307
																	14.8212	0.300185				14.8212	-0.20672
																	14.8296	0.299841				14.8296	-0.206048
																	14.8379	0.29953				14.8379	-0.205335
																	14.8462	0.299297				14.8462	-0.204742
																	14.8546	0.299162				14.8546	-0.204293
																	14.8629	0.299162				14.8629	-0.204084
																	14.8712	0.299341				14.8712	-0.204118
																	14.8796	0.299638				14.8796	-0.204361
																	14.8879	0.30004				14.8879	-0.204863
																	14.8962	0.300462				14.8962	-0.205508
																	14.9046	0.300851				14.9046	-0.206267
																	14.9129	0.301124				14.9129	-0.207011
																	14.9212	0.301187				14.9212	-0.207674
																	14.9296	0.301069				14.9296	-0.2082
																	14.9379	0.300782				14.9379	-0.208597
																	14.9462	0.300357				14.9462	-0.208864
																	14.9546	0.299848				14.9546	-0.209037
																	14.9629	0.299339				14.9629	-0.209086
																	14.9712	0.298916				14.9712	-0.209067
																	14.9796	0.298634				14.9796	-0.209007
																	14.9879	0.298496				14.9879	-0.208902
																	14.9962	0.298522				14.9962	-0.208755
																	15.0046	0.298644				15.0046	-0.20857
																	15.0129	0.298795				15.0129	-0.20842
																	15.0212	0.298931				15.0212	-0.208293
																	15.0296	0.298973				15.0296	-0.208259
																	15.0379	0.298898				15.0379	-0.208317
																	15.0462	0.298709				15.0462	-0.208422
																	15.0546	0.298412				15.0546	-0.208644
																	15.0629	0.29804				15.0629	-0.208835
																	15.0712	0.29764				15.0712	-0.209067
																	15.0796	0.297284				15.0796	-0.209276
																	15.0879	0.297009				15.0879	-0.209452
																	15.0962	0.296845				15.0962	-0.209732
																	15.1046	0.296772				15.1046	-0.210071
																	15.1129	0.296806				15.1129	-0.210545
																	15.1212	0.296923				15.1212	-0.21116
																	15.1296	0.297111				15.1296	-0.21185
																	15.1379	0.297309				15.1379	-0.2126
																	15.1462	0.297478				15.1462	-0.213203
																	15.1546	0.297591				15.1546	-0.21363
																	15.1629	0.297647				15.1629	-0.213842
																	15.1712	0.297645				15.1712	-0.213848
																	15.1796	0.297598				15.1796	-0.213742
																	15.1879	0.297569				15.1879	-0.213562
																	15.1962	0.29757				15.1962	-0.213419
																	15.2046	0.297655				15.2046	-0.213402
																	15.2129	0.297834				15.2129	-0.213517
																	15.2212	0.29811				15.2212	-0.213761
																	15.2296	0.29841				15.2296	-0.214055
																	15.2379	0.298669				15.2379	-0.214313
																	15.2462	0.298846				15.2462	-0.214581
																	15.2546	0.298902				15.2546	-0.214813
																	15.2629	0.298775				15.2629	-0.215037
																	15.2712	0.298527				15.2712	-0.215232
																	15.2796	0.298166				15.2796	-0.215511
																	15.2879	0.297829				15.2879	-0.215825
																	15.2962	0.297574				15.2962	-0.216192
																	15.3046	0.297457				15.3046	-0.216544
																	15.3129	0.297475				15.3129	-0.216847
																	15.3212	0.297566				15.3212	-0.217142
																	15.3296	0.297722				15.3296	-0.217372
																	15.3379	0.297863				15.3379	-0.217635
																	15.3462	0.297967				15.3462	-0.217936
																	15.3546	0.297969				15.3546	-0.218299
																	15.3629	0.297891				15.3629	-0.218769
																	15.3712	0.297783				15.3712	-0.219335
																	15.3796	0.297667				15.3796	-0.219986
																	15.3879	0.297587				15.3879	-0.220645
																	15.3962	0.297513				15.3962	-0.221212
																	15.4046	0.297461				15.4046	-0.22167
																	15.4129	0.298795				15.4129	-0.221994
																	15.4212	0.298931				15.4212	-0.222188
																	15.4296	0.298973				15.4296	-0.222255
																	15.4379	0.298898				15.4379	-0.222231
																	15.4462	0.298709				15.4462	-0.222155
																	15.4546	0.298412				15.4546	-0.222052
																	15.4629	0.29804				15.4629	-0.221994
																	15.4712	0.29764				15.4712	-0.221957
																	15.4796	0.297284				15.4796	-0.221957
																	15.4879	0.297009				15.4879	-0.221962
																	15.4962	0.296845				15.4962	-0.222016
																	15.5046	0.296772				15.5046	-0.222096
																	15.5129	0.296806				15.5129	-0.222164
																	15.5212	0.296923				15.5212	-0.222304
																	15.5296	0.297111				15.5296	-0.222457
																	15.5379	0.297309				15.5379	-0.222685
																	15.5462	0.297478				15.5462	-0.22292
																	15.5546	0.297591				15.5546	-0.22319
																	15.5629	0.297647				15.5629	-0.22343
																	15.5712	0.297645				15.5712	-0.22363
																	15.5796	0.297598				15.5796	-0.223713
																	15.5879	0.297569				15.5879	-0.22371
																	15.5962	0.29757				15.5962	-0.223653
																	15.6046	0.297655				15.6046	-0.223534
																	15.6129	0.297834				15.6129	-0.22342
																	15.6212	0.29811				15.6212	-0.223332
																	15.6296	0.29841				15.6296	-0.223291
																	15.6379	0.298669				15.6379	-0.223292
																	15.6462	0.298846				15.6462	-0.223344
																	15.6546	0.298902				15.6546	-0.223472
																	15.6629	0.298775				15.6629	-0.223657
																	15.6712	0.298527				15.6712	-0.223937
																	15.6796	0.298166				15.6796	-0.22427
																	15.6879	0.297829				15.6879	-0.224644
																	15.6962	0.297574				15.6962	-0.224975
																	15.7046	0.297457				15.7046	-0.225195
																	15.7129	0.297475				15.7129	-0.225255
																	15.7212	0.297566				15.7212	-0.225162
																	15.7296	0.297722				15.7296	-0.224926
																	15.7379	0.297863				15.7379	-0.224522
																	15.7462	0.297967				15.7462	-0.224106
																	15.7546	0.297969				15.7546	-0.223716
																	15.7629	0.297891				15.7629	-0.223443
																	15.7712	0.297783				15.7712	-0.223316
																	15.7796	0.297667				15.7796	-0.223391
																	15.7879	0.297587				15.7879	-0.223633
																	15.7962	0.297513				15.7962	-0.224084
																	15.8046	0.297461				15.8046	-0.224592
																	15.8129	0.297439				15.8129	-0.225215
																	15.8212	0.297442				15.8212	-0.225862
																	15.8296	0.297433				15.8296	-0.226452
																	15.8379	0.297393				15.8379	-0.226987
																	15.8462	0.297343				15.8462	-0.227405
																	15.8546	0.297274				15.8546	-0.227731
																	15.8629	0.297178				15.8629	-0.227918
																	15.8712	0.297136				15.8712	-0.228014
																	15.8796	0.297116				15.8796	-0.228039
																	15.8879	0.297154				15.8879	-0.228062
																	15.8962	0.297244				15.8962	-0.228135
																	15.9046	0.297402				15.9046	-0.228257
																	15.9129	0.297646				15.9129	-0.228503
																	15.9212	0.297972				15.9212	-0.228835
																	15.9296	0.298315				15.9296	-0.229238
																	15.9379	0.298673				15.9379	-0.229652
																	15.9462	0.299028				15.9462	-0.230068
																	15.9546	0.299373				15.9546	-0.230406
																	15.9629	0.299673				15.9629	-0.230703
																	15.9712	0.299866				15.9712	-0.230939
																	15.9796	0.299997				15.9796	-0.231124
																	15.9879	0.300054				15.9879	-0.231289
																	15.9962	0.300105				15.9962	-0.231436
																	16.0046	0.300136				16.0046	-0.231622
																	16.0129	0.300161				16.0129	-0.23181
																	16.0212	0.30016				16.0212	-0.231999
																	16.0296	0.300132				16.0296	-0.232184
																	16.0379	0.30007				16.0379	-0.232396
																	16.0462	0.299924				16.0462	-0.23262
																	16.0546	0.299687				16.0546	-0.232881
																	16.0629	0.299442				16.0629	-0.233107
																	16.0712	0.299174				16.0712	-0.233327
																	16.0796	0.298977				16.0796	-0.2335
																	16.0879	0.298799				16.0879	-0.233627
																	16.0962	0.298683				16.0962	-0.233739
																	16.1046	0.29856				16.1046	-0.233851
																	16.1129	0.298419				16.1129	-0.234002
																	16.1212	0.298249				16.1212	-0.234191
																	16.1296	0.298002				16.1296	-0.234389
																	16.1379	0.297762				16.1379	-0.234623
																	16.1462	0.297546				16.1462	-0.234819
																	16.1546	0.297398				16.1546	-0.235039
																	16.1629	0.29737				16.1629	-0.23523
																	16.1712	0.297453				16.1712	-0.235464
																	16.1796	0.297675				16.1796	-0.23579
																	16.1879	0.297987				16.1879	-0.236283
																	16.1962	0.298401				16.1962	-0.236979
																	16.2046	0.298868				16.2046	-0.237819
																	16.2129	0.299381				16.2129	-0.238753
																	16.2212	0.299879				16.2212	-0.239765
																	16.2296	0.300346				16.2296	-0.240689
																	16.2379	0.300707				16.2379	-0.241509
																	16.2462	0.300972				16.2462	-0.242107
																	16.2546	0.301088				16.2546	-0.242439
																	16.2629	0.301076				16.2629	-0.242512
																	16.2712	0.300971				16.2712	-0.242325
																	16.2796	0.300781				16.2796	-0.241959
																	16.2879	0.300532				16.2879	-0.241447
																	16.2962	0.300226				16.2962	-0.24093
																	16.3046	0.299863				16.3046	-0.24052
																	16.3129	0.299442				16.3129	-0.240416
																	16.3212	0.298976				16.3212	-0.240665
																	16.3296	0.298549				16.3296	-0.241305
																	16.3379	0.298183				16.3379	-0.242322
																	16.3462	0.297956				16.3462	-0.243619
																	16.3546	0.297889				16.3546	-0.245033
																	16.3629	0.297989				16.3629	-0.246322
																	16.3712	0.298216				16.3712	-0.247364
																	16.3796	0.298533				16.3796	-0.248061
																	16.3879	0.298807				16.3879	-0.248312
																	16.3962	0.298964				16.3962	-0.248102
																	16.4046	0.298946				16.4046	-0.247546
																	16.4129	0.298705				16.4129	-0.246704
																	16.4212	0.29823				16.4212	-0.245732
																	16.4296	0.297593				16.4296	-0.244757
																	16.4379	0.296861				16.4379	-0.24395
																	16.4462	0.296078				16.4462	-0.243346
																	16.4546	0.295378				16.4546	-0.243069
																	16.4629	0.294795				16.4629	-0.24317
																	16.4712	0.294417				16.4712	-0.243608
																	16.4796	0.294261				16.4796	-0.24431
																	16.4879	0.294266				16.4879	-0.245221
																	16.4962	0.294459				16.4962	-0.246154
																	16.5046	0.294739				16.5046	-0.247038
																	16.5129	0.295061				16.5129	-0.247746
																	16.5212	0.295388				16.5212	-0.248184
																	16.5296	0.295648				16.5296	-0.248328
																	16.5379	0.295829				16.5379	-0.248205
																	16.5462	0.295932				16.5462	-0.247886
																	16.5546	0.295974				16.5546	-0.247566
																	16.5629	0.295934				16.5629	-0.24737
																	16.5712	0.295848				16.5712	-0.247409
																	16.5796	0.295746				16.5796	-0.247679
																	16.5879	0.299531				16.5879	-0.248202
																	16.5962	0.309141				16.5962	-0.248928
																	16.6046	0.323688				16.6046	-0.24968
																	16.6129	0.334318				16.6129	-0.250318
																	16.6212	0.344948				16.6212	-0.250726
																	16.6296	0.348813				16.6296	-0.250943
																	16.6379	0.350998				16.6379	-0.25106
																	16.6462	0.352036				16.6462	-0.251093
																	16.6546	0.35313				16.6546	-0.251163
																	16.6629	0.354261				16.6629	-0.251395
																	16.6712	0.355426				16.6712	-0.251805
[truncated: 1,001 more rows]

## Sheet: figure4b_DP of BMA+GPC_data
	tim (min)	conv. (1)	Conv(2)	DATA for PBMA with different degree of polymerization using GOx-chi-LNPS						DP	Mn (th)	Mn (GPC)	PDI
Reaction time	DP			SD	Mean average					0	0	0	0
	50	90	92.3393	1.65415	91.1697					50	6.6421	6.571	1.29
	100	88	91.8899	2.75057	89.9449					100	12.7567	15.343	1.26
	200	95	91.2112	2.67906	93.1056					200	27.2611	29.412	1.14
	300	91	93.418	1.70977	92.209					300	39.0637	42.831	1.13
	400	89	96.8337	5.53927	92.9169					400	50.8663	53.721	1.14
	500	88	90.4067	1.70182	89.2034					500	62.8111	65.637	1.16
		Ammount of Gox-chi-LNPs =		40 mg per 10 mL reaction mixture		Theoretical amount of polymer (100% conv.) in 2000 uL during sampling
				2mL of BMA = 1.78 g			0.445	g
R1 Time 24h	DP	Initial weight (g)	Final weight (g)	Conversion		Theoretical amount of Gox-chi-LNPs in 2000 uL during sampling
	50	2.00546	0.41057	0.900157			0.01	g
	100	2.00574	0.40156	0.87991
	200	2.00183	0.43247	0.949371
	300	2.00571	0.41457	0.909146
	400	2.00897	0.40813	0.894674
	500	2.00871	0.40167	0.880157
R2 Time 24h	DP	Initial weight (g)	Final weight (g)	Conversion	Conv(%)
	50	2.00642	0.42091	0.923393	92.3393
	100	2.00915	0.41891	0.918899	91.8899
	200	2.00173	0.41589	0.912112	91.2112
	300	2.00584	0.42571	0.93418	93.418
	400	2.00813	0.44091	0.968337	96.8337
	500	2.00846	0.41231	0.904067	90.4067

## Sheet: Chain_extension_PBMA-PS_Fig4c
DATA for chain extension PBMA (50)-PS(200)						PBMA (DP=50)							PS (DP=200)
						Elution time (min)	Response						Elution time (min)	Response
						0	0.0322365						0	0.000962229
						0.0212333	0.0313263						0.0212333	-0.0018449
						0.0295667	0.0300004						0.0295667	-0.00546952
						0.0379	0.0282931						0.0379	-0.0100233
						0.0462333	0.0263523						0.0462333	-0.0153053
						0.0545667	0.0243085						0.0545667	-0.020988
						0.0629	0.0223066						0.0629	-0.0266789
						0.0712333	0.0204913						0.0712333	-0.0318326
						0.0795667	0.0189475						0.0795667	-0.0361446
						0.0879	0.0177107						0.0879	-0.0395873
						0.0962333	0.01676						0.0962333	-0.0421046
						0.104567	0.0161385						0.104567	-0.0437664
						0.1129	0.0157379						0.1129	-0.0445105
						0.121233	0.0155463						0.121233	-0.044403
						0.129567	0.015543						0.129567	-0.0436417
						0.1379	0.0156559						0.1379	-0.0423618
						0.146233	0.0158404						0.146233	-0.0407376
						0.154567	0.0160805						0.154567	-0.0388391
						0.1629	0.0163369						0.1629	-0.0370541
						0.171233	0.0166701						0.171233	-0.0354322
						0.179567	0.0170677						0.179567	-0.0342068
						0.1879	0.0175631						0.1879	-0.0333286
						0.196233	0.0181323						0.196233	-0.0327641
						0.204567	0.0187669						0.204567	-0.0323109
						0.2129	0.0194301						0.2129	-0.0318678
						0.221233	0.0200554						0.221233	-0.0313349
						0.229567	0.0205284						0.229567	-0.0304161
						0.2379	0.0208496						0.2379	-0.0290709
						0.246233	0.0210345						0.246233	-0.0273203
						0.254567	0.0210576						0.254567	-0.0249698
						0.2629	0.0210578						0.2629	-0.0224217
						0.271233	0.0210613						0.271233	-0.0197611
						0.279567	0.0211605						0.279567	-0.0170581
						0.2879	0.0213708						0.2879	-0.0146577
						0.296233	0.0217964						0.296233	-0.0126819
						0.304567	0.0224025						0.304567	-0.0112142
						0.3129	0.0231858						0.3129	-0.0100722
						0.321233	0.0241106						0.321233	-0.00921019
						0.329567	0.0251005						0.329567	-0.00837961
						0.3379	0.0261253						0.3379	-0.00731513
						0.346233	0.0270916						0.346233	-0.00600266
						0.354567	0.0279855						0.354567	-0.00440164
						0.3629	0.0286793						0.3629	-0.00248466
						0.371233	0.0291853						0.371233	-0.000415027
						0.379567	0.0294546						0.379567	0.00157244
						0.3879	0.0295357						0.3879	0.00349601
						0.396233	0.0294903						0.396233	0.00505631
						0.404567	0.0294292						0.404567	0.00626792
						0.4129	0.0294958						0.4129	0.00726519
						0.421233	0.0297004						0.421233	0.00813943
						0.429567	0.0301709						0.429567	0.00884661
						0.4379	0.0308425						0.4379	0.00958747
						0.446233	0.0316871						0.446233	0.0102045
						0.454567	0.0325578						0.454567	0.0106052
						0.4629	0.0333614						0.4629	0.0107097
						0.471233	0.0340561						0.471233	0.0103971
						0.479567	0.0346097						0.479567	0.00967779
						0.4879	0.0350355						0.4879	0.00872147
						0.496233	0.0354012						0.496233	0.00770491
						0.504567	0.0357552						0.504567	0.00689385
						0.5129	0.0362007						0.5129	0.00649338
						0.521233	0.0366911						0.521233	0.00650561
						0.529567	0.0372752						0.529567	0.006862
						0.5379	0.0378747						0.5379	0.007521
						0.546233	0.0384606						0.546233	0.00815692
						0.554567	0.0389597						0.554567	0.00868887
						0.5629	0.0393546						0.5629	0.00884206
						0.571233	0.0395489						0.571233	0.00857459
						0.579567	0.0395746						0.579567	0.0081044
						0.5879	0.0394077						0.5879	0.00755149
						0.596233	0.0390826						0.596233	0.00704608
						0.604567	0.0386566						0.604567	0.00665196
						0.6129	0.03818						0.6129	0.00635985
						0.621233	0.0377056						0.621233	0.00617388
						0.629567	0.0373331						0.629567	0.00598813
						0.6379	0.0370834						0.6379	0.00566121
						0.646233	0.037005						0.646233	0.00496579
						0.654567	0.0371483						0.654567	0.00389679
						0.6629	0.037457						0.6629	0.00252883
						0.671233	0.0379303						0.671233	0.00083191
						0.679567	0.0384429						0.679567	-0.000899837
						0.6879	0.0389798						0.6879	-0.00279897
						0.696233	0.0394503						0.696233	-0.00455969
						0.704567	0.0398138						0.704567	-0.00597271
						0.7129	0.0400574						0.7129	-0.00684235
						0.721233	0.0401002						0.721233	-0.00718508
						0.729567	0.0400619						0.729567	-0.00709459
						0.7379	0.0399376						0.7379	-0.00651339
						0.746233	0.0398099						0.746233	-0.00575326
						0.754567	0.0396509						0.754567	-0.00496151
						0.7629	0.0395616						0.7629	-0.00434749
						0.771233	0.0395803						0.771233	-0.00394421
						0.779567	0.0397018						0.779567	-0.00375175
						0.7879	0.0398833						0.7879	-0.00366963
						0.796233	0.0400633						0.796233	-0.0036857
						0.804567	0.0402309						0.804567	-0.00360862
						0.8129	0.0403575						0.8129	-0.00342665
						0.821233	0.0404777						0.821233	-0.00312437
						0.829567	0.0405688						0.829567	-0.00267388
						0.8379	0.0406646						0.8379	-0.00231111
						0.846233	0.0408339						0.846233	-0.00194598
						0.854567	0.0410571						0.854567	-0.00159414
						0.8629	0.0413191						0.8629	-0.00117217
						0.871233	0.0415502						0.871233	-0.000827395
						0.879567	0.0416504						0.879567	-0.000641999
						0.8879	0.0416085						0.8879	-0.000464431
						0.896233	0.0413491						0.896233	-0.000480732
						0.904567	0.0408671						0.904567	-0.000599696
						0.9129	0.0402275						0.9129	-0.000789465
						0.921233	0.0395101						0.921233	-0.00096271
						0.929567	0.0388394						0.929567	-0.00116136
						0.9379	0.0383337						0.9379	-0.00109417
						0.946233	0.0380474						0.946233	-0.000907823
						0.954567	0.0380143						0.954567	-0.000602556
						0.9629	0.0381477						0.9629	-0.000291846
						0.971233	0.0384263						0.971233	-0.000222411
						0.979567	0.0387072						0.979567	-0.000290512
						0.9879	0.0388902						0.9879	-0.000458851
						0.996233	0.0389351						0.996233	-0.00073106
						1.00457	0.0388459						1.00457	-0.000976957
						1.0129	0.0386788						1.0129	-0.000997685
						1.02123	0.0384937						1.02123	-0.000856565
						1.02957	0.038358						1.02957	-0.000617028
						1.0379	0.0382916						1.0379	-0.000328098
						1.04623	0.0383537						1.04623	-0.000315901
						1.05457	0.0384505						1.05457	-0.000551177
						1.0629	0.0385655						1.0629	-0.00127523
						1.07123	0.0386175						1.07123	-0.00231458
						1.07957	0.0384926						1.07957	-0.00350502
						1.0879	0.0382099						1.0879	-0.00469051
						1.09623	0.0377596						1.09623	-0.00570312
						1.10457	0.0371466						1.10457	-0.00658959
						1.1129	0.0364845						1.1129	-0.00716496
						1.12123	0.0358401						1.12123	-0.00761328
						1.12957	0.0352392						1.12957	-0.00802369
						1.1379	0.034813						1.1379	-0.00832507
						1.14623	0.0345396						1.14623	-0.00844568
						1.15457	0.0344376						1.15457	-0.00825728
						1.1629	0.0345009						1.1629	-0.00764972
						1.17123	0.0347025						1.17123	-0.00662797
						1.17957	0.0350274						1.17957	-0.00516884
						1.1879	0.0354339						1.1879	-0.00345051
						1.19623	0.0358551						1.19623	-0.00180675
						1.20457	0.036213						1.20457	-0.000268447
						1.2129	0.0365265						1.2129	0.000688228
						1.22123	0.0367307						1.22123	0.00131006
						1.22957	0.0368354						1.22957	0.00134146
						1.2379	0.0368147						1.2379	0.000817664
						1.24623	0.0366742						1.24623	0.000127754
						1.25457	0.0365226						1.25457	-0.000923438
						1.2629	0.0363062						1.2629	-0.00200465
						1.27123	0.036061						1.27123	-0.00296745
						1.27957	0.0357608						1.27957	-0.00369151
						1.2879	0.0354303						1.2879	-0.0040352
						1.29623	0.0350788						1.29623	-0.00407136
						1.30457	0.0346916						1.30457	-0.0039995
						1.3129	0.0342446						1.3129	-0.00373626
						1.32123	0.033832						1.32123	-0.00354802
						1.32957	0.0334789						1.32957	-0.0032639
						1.3379	0.0332123						1.3379	-0.00300442
						1.34623	0.0330595						1.34623	-0.00266963
						1.35457	0.03302						1.35457	-0.00231358
						1.3629	0.0331145						1.3629	-0.00178207
						1.37123	0.0333026						1.37123	-0.00113924
						1.37957	0.0335206						1.37957	-0.000395699
						1.3879	0.0337812						1.3879	0.00022524
						1.39623	0.0340172						1.39623	0.000559993
						1.40457	0.0341509						1.40457	0.000706668
						1.4129	0.0342113						1.4129	0.000553065
						1.42123	0.0341974						1.42123	0.000176683
						1.42957	0.0340934						1.42957	-0.000518715
						1.4379	0.0339646						1.4379	-0.00149993
						1.44623	0.0337743						1.44623	-0.00264603
						1.45457	0.0335649						1.45457	-0.00382181
						1.4629	0.033328						1.4629	-0.00506801
						1.47123	0.0331194						1.47123	-0.00641804
						1.47957	0.0329096						1.47957	-0.0075852
						1.4879	0.032699						1.4879	-0.0087669
						1.49623	0.032503						1.49623	-0.00993838
						1.50457	0.0323504						1.50457	-0.0111294
						1.5129	0.0321742						1.5129	-0.0121665
						1.52123	0.0320242						1.52123	-0.0130746
						1.52957	0.0318755						1.52957	-0.0138636
						1.5379	0.0317155						1.5379	-0.0143477
						1.54623	0.0315357						1.54623	-0.0146689
						1.55457	0.0313378						1.55457	-0.0148865
						1.5629	0.0311243						1.5629	-0.0150523
						1.57123	0.0309727						1.57123	-0.0153902
						1.57957	0.0308582						1.57957	-0.0159394
						1.5879	0.0308328						1.5879	-0.0167232
						1.59623	0.0309335						1.59623	-0.0177441
						1.60457	0.0311571						1.60457	-0.0186959
						1.6129	0.031477						1.6129	-0.019498
						1.62123	0.0318337						1.62123	-0.0199204
						1.62957	0.0322197						1.62957	-0.02001
						1.6379	0.0325214						1.6379	-0.0197069
						1.64623	0.0326849						1.64623	-0.019187
						1.65457	0.0326913						1.65457	-0.0185859
						1.6629	0.0325452						1.6629	-0.0180336
						1.67123	0.0322604						1.67123	-0.0176894
						1.67957	0.0319005						1.67957	-0.0176726
						1.6879	0.0315108						1.6879	-0.0179621
						1.69623	0.0311214						1.69623	-0.0184586
						1.70457	0.0307427						1.70457	-0.019164
						1.7129	0.030424						1.7129	-0.0200893
						1.72123	0.0301505						1.72123	-0.0211465
						1.72957	0.0299104						1.72957	-0.0223923
						1.7379	0.0297033						1.7379	-0.0236525
						1.74623	0.0295468						1.74623	-0.024852
						1.75457	0.0294898						1.75457	-0.0260418
						1.7629	0.0294756						1.7629	-0.0269722
						1.77123	0.0295231						1.77123	-0.0277846
						1.77957	0.029584						1.77957	-0.0282005
						1.7879	0.0296415						1.7879	-0.0284671
						1.79623	0.0296678						1.79623	-0.0284633
						1.80457	0.0296269						1.80457	-0.0284124
						1.8129	0.0294507						1.8129	-0.0282549
						1.82123	0.0292166						1.82123	-0.028171
						1.82957	0.0289761						1.82957	-0.028139
						1.8379	0.0287677						1.8379	-0.0283057
						1.84623	0.0286373						1.84623	-0.0285671
						1.85457	0.0286459						1.85457	-0.0287687
						1.8629	0.0288102						1.8629	-0.0289925
						1.87123	0.0291136						1.87123	-0.0289745
						1.87957	0.0294733						1.87957	-0.0287637
						1.8879	0.0297468						1.8879	-0.0282555
						1.89623	0.0298809						1.89623	-0.027525
						1.90457	0.0298227						1.90457	-0.0266053
						1.9129	0.029545						1.9129	-0.0257558
						1.92123	0.0290907						1.92123	-0.025112
						1.92957	0.0285532						1.92957	-0.0247955
						1.9379	0.0280145						1.9379	-0.0249115
						1.94623	0.0275466						1.94623	-0.0254445
						1.95457	0.0272381						1.95457	-0.0263732
						1.9629	0.0270602						1.9629	-0.0273502
						1.97123	0.0270878						1.97123	-0.0281988
						1.97957	0.0272581						1.97957	-0.0286614
						1.9879	0.0275963						1.9879	-0.028649
						1.99623	0.0280139						1.99623	-0.0282303
						2.00457	0.0284386						2.00457	-0.0273146
						2.0129	0.0288757						2.0129	-0.0263135
						2.02123	0.0292237						2.02123	-0.0253694
						2.02957	0.0294473						2.02957	-0.0247006
						2.0379	0.029533						2.0379	-0.0243476
						2.04623	0.0294791						2.04623	-0.0243118
						2.05457	0.0294141						2.05457	-0.0244942
						2.0629	0.0293451						2.0629	-0.024768
						2.07123	0.0293505						2.07123	-0.0250429
						2.07957	0.0293785						2.07957	-0.0252778
						2.0879	0.0294862						2.0879	-0.0253952
						2.09623	0.0296323						2.09623	-0.025476
						2.10457	0.0298423						2.10457	-0.0256515
						2.1129	0.0300448						2.1129	-0.0257368
						2.12123	0.0302215						2.12123	-0.0258418
						2.12957	0.0304032						2.12957	-0.0258476
						2.1379	0.0305767						2.1379	-0.025769
						2.14623	0.0308087						2.14623	-0.0254693
						2.15457	0.03102						2.15457	-0.0251052
						2.1629	0.031266						2.1629	-0.0244615
						2.17123	0.0315349						2.17123	-0.0237559
						2.17957	0.0318166						2.17957	-0.0231288
						2.1879	0.032122						2.1879	-0.0225203
						2.19623	0.0323765						2.19623	-0.0221652
						2.20457	0.032559						2.20457	-0.0220487
						2.2129	0.0327005						2.2129	-0.0222327
						2.22123	0.0327374						2.22123	-0.0227053
						2.22957	0.0326594						2.22957	-0.023285
						2.2379	0.0324512						2.2379	-0.0238844
						2.24623	0.0321888						2.24623	-0.0243831
						2.25457	0.0318919						2.25457	-0.0246171
						2.2629	0.0316234						2.2629	-0.0247088
						2.27123	0.0313995						2.27123	-0.0245902
						2.27957	0.0312821						2.27957	-0.0243376
						2.2879	0.0312807						2.2879	-0.0241248
						2.29623	0.0314264						2.29623	-0.0238885
						2.30457	0.0316563						2.30457	-0.0237822
						2.3129	0.0319528						2.3129	-0.0236939
						2.32123	0.0322208						2.32123	-0.0236109
						2.32957	0.0324839						2.32957	-0.023601
						2.3379	0.0327074						2.3379	-0.023486
						2.34623	0.0329025						2.34623	-0.0234968
						2.35457	0.0330312						2.35457	-0.0235889
						2.3629	0.0331775						2.3629	-0.0238203
						2.37123	0.0333319						2.37123	-0.0243606
						2.37957	0.033552						2.37957	-0.0251134
						2.3879	0.0337974						2.3879	-0.0260613
						2.39623	0.0340012						2.39623	-0.0270317
						2.40457	0.0341805						2.40457	-0.0278248
						2.4129	0.0343096						2.4129	-0.0283584
						2.42123	0.0343341						2.42123	-0.0282179
						2.42957	0.0342311						2.42957	-0.0274297
						2.4379	0.0340509						2.4379	-0.0259378
						2.44623	0.0337869						2.44623	-0.0239883
						2.45457	0.0335361						2.45457	-0.0218933
						2.4629	0.0333205						2.4629	-0.0198499
						2.47123	0.0331696						2.47123	-0.0183302
						2.47957	0.0330888						2.47957	-0.017554
						2.4879	0.0330704						2.4879	-0.0177095
						2.49623	0.0330759						2.49623	-0.018672
						2.50457	0.0330433						2.50457	-0.0202923
						2.5129	0.0329351						2.5129	-0.0222443
						2.52123	0.0327875						2.52123	-0.0242488
						2.52957	0.0326101						2.52957	-0.0259714
						2.5379	0.0324658						2.5379	-0.0272731
						2.54623	0.0323797						2.54623	-0.0281788
						2.55457	0.0323837						2.55457	-0.0287982
						2.5629	0.0324766						2.5629	-0.0293464
						2.57123	0.0326506						2.57123	-0.0298004
						2.57957	0.0328631						2.57957	-0.0305023
						2.5879	0.0331285						2.5879	-0.0312463
						2.59623	0.0333754						2.59623	-0.0321236
						2.60457	0.0336354						2.60457	-0.0328171
						2.6129	0.0338539						2.6129	-0.0332511
						2.62123	0.0340387						2.62123	-0.0333923
						2.62957	0.0341887						2.62957	-0.033168
						2.6379	0.0342704						2.6379	-0.0326128
						2.64623	0.0342837						2.64623	-0.0317747
						2.65457	0.0342252						2.65457	-0.0308246
						2.6629	0.0341154						2.6629	-0.0299078
						2.67123	0.033974						2.67123	-0.029162
						2.67957	0.0337965						2.67957	-0.0285127
						2.6879	0.0336153						2.6879	-0.0279702
						2.69623	0.0333981						2.69623	-0.0276107
						2.70457	0.0331497						2.70457	-0.0272771
						2.7129	0.0328479						2.7129	-0.0269702
						2.72123	0.0324951						2.72123	-0.0266154
						2.72957	0.0321339						2.72957	-0.0261137
						2.7379	0.0318359						2.7379	-0.0255667
						2.74623	0.0316054						2.74623	-0.0250221
						2.75457	0.0314577						2.75457	-0.0244942
						2.7629	0.0313851						2.7629	-0.0240891
						2.77123	0.0313623						2.77123	-0.0237146
						2.77957	0.0313906						2.77957	-0.0235269
						2.7879	0.0313923						2.7879	-0.0236823
						2.79623	0.0313593						2.79623	-0.0239702
						2.80457	0.0312882						2.80457	-0.0246298
						2.8129	0.0312073						2.8129	-0.0254285
						2.82123	0.0311658						2.82123	-0.026545
						2.82957	0.0311595						2.82957	-0.0277054
						2.8379	0.0311605						2.8379	-0.0291047
						2.84623	0.0311281						2.84623	-0.0305564
						2.85457	0.0310679						2.85457	-0.0321348
						2.8629	0.0309997						2.8629	-0.0339496
						2.87123	0.0308917						2.87123	-0.0358498
						2.87957	0.0307687						2.87957	-0.0377397
						2.8879	0.0306739						2.8879	-0.0395561
						2.89623	0.0306144						2.89623	-0.0410439
						2.90457	0.0305907						2.90457	-0.0420066
						2.9129	0.0305907						2.9129	-0.0424432
						2.92123	0.030604						2.92123	-0.0423779
						2.92957	0.0306381						2.92957	-0.0419883
						2.9379	0.0306456						2.9379	-0.0415151
						2.94623	0.0306171						2.94623	-0.0412182
						2.95457	0.0305806						2.95457	-0.0410426
						2.9629	0.0304872						2.9629	-0.0410703
						2.97123	0.0303901						2.97123	-0.0411345
						2.97957	0.0302454						2.97957	-0.0411318
						2.9879	0.0301373						2.9879	-0.0410796
						2.99623	0.0301006						2.99623	-0.0409172
						3.00457	0.0301969						3.00457	-0.0406503
						3.0129	0.030432						3.0129	-0.0404871
						3.02123	0.0308003						3.02123	-0.0405621
						3.02957	0.0312366						3.02957	-0.0409174
						3.0379	0.0317107						3.0379	-0.0414863
						3.04623	0.0321418						3.04623	-0.0421332
						3.05457	0.0324688						3.05457	-0.0426855
						3.0629	0.0325869						3.0629	-0.0431327
						3.07123	0.0325191						3.07123	-0.0434701
						3.07957	0.0322938						3.07957	-0.0437412
						3.0879	0.0319685						3.0879	-0.0439696
						3.09623	0.0316163						3.09623	-0.0441305
						3.10457	0.0312568						3.10457	-0.0444652
						3.1129	0.0309299						3.1129	-0.0449216
						3.12123	0.0306496						3.12123	-0.0455888
						3.12957	0.0304835						3.12957	-0.0464396
						3.1379	0.0303814						3.1379	-0.0473789
						3.14623	0.0303368						3.14623	-0.0484899
						3.15457	0.0303087						3.15457	-0.0497457
						3.1629	0.0302805						3.1629	-0.0510133
						3.17123	0.030284						3.17123	-0.0521804
						3.17957	0.0303465						3.17957	-0.0532312
						3.1879	0.0304824						3.1879	-0.0540081
						3.19623	0.0306892						3.19623	-0.0545996
						3.20457	0.0310017						3.20457	-0.0548773
						3.2129	0.031447						3.2129	-0.054892
						3.22123	0.0319314						3.22123	-0.0546048
						3.22957	0.0324287						3.22957	-0.054016
						3.2379	0.0328393						3.2379	-0.0532545
						3.24623	0.0331118						3.24623	-0.0523902
						3.25457	0.0331802						3.25457	-0.0514696
						3.2629	0.0330699						3.2629	-0.0507094
						3.27123	0.0327957						3.27123	-0.0502571
						3.27957	0.0324947						3.27957	-0.0501016
						3.2879	0.0322132						3.2879	-0.050202
						3.29623	0.0320329						3.29623	-0.0504402
						3.30457	0.0320453						3.30457	-0.0506851
						3.3129	0.0322105						3.3129	-0.0507637
						3.32123	0.0325398						3.32123	-0.050422
						3.32957	0.0329002						3.32957	-0.04968
						3.3379	0.033244						3.3379	-0.0486983
						3.34623	0.0334984						3.34623	-0.047524
						3.35457	0.0336473						3.35457	-0.0465467
						3.3629	0.033694						3.3629	-0.0457613
						3.37123	0.0336373						3.37123	-0.0453567
						3.37957	0.0335781						3.37957	-0.0453892
						3.3879	0.0335199						3.3879	-0.0461163
						3.39623	0.0335405						3.39623	-0.0472078
						3.40457	0.0336884						3.40457	-0.0486222
						3.4129	0.0339356						3.4129	-0.0502525
						3.42123	0.0342883						3.42123	-0.0517318
						3.42957	0.0347157						3.42957	-0.0530851
						3.4379	0.0352289						3.4379	-0.0539993
						3.44623	0.0357393						3.44623	-0.0543217
						3.45457	0.0362183						3.45457	-0.0540021
						3.4629	0.0366253						3.4629	-0.0529052
						3.47123	0.0369367						3.47123	-0.0514239
						3.47957	0.0371425						3.47957	-0.0496309
						3.4879	0.0372079						3.4879	-0.0479347
						3.49623	0.0371519						3.49623	-0.0465604
						3.50457	0.0370461						3.50457	-0.0457177
						3.5129	0.036918						3.5129	-0.0455888
						3.52123	0.0368707						3.52123	-0.0460058
						3.52957	0.0369						3.52957	-0.0468807
						3.5379	0.0370675						3.5379	-0.0476944
						3.54623	0.037419						3.54623	-0.0483802
						3.55457	0.0379569						3.55457	-0.0486997
						3.5629	0.0386122						3.5629	-0.0486757
						3.57123	0.0393303						3.57123	-0.0485654
						3.57957	0.0399944						3.57957	-0.04862
						3.5879	0.0405856						3.5879	-0.0488894
						3.59623	0.0410207						3.59623	-0.0494749
						3.60457	0.0412806						3.60457	-0.050331
						3.6129	0.0414239						3.6129	-0.0512311
						3.62123	0.0414686						3.62123	-0.0517814
						3.62957	0.041446						3.62957	-0.0518636
						3.6379	0.0414173						3.6379	-0.0514473
						3.64623	0.0414157						3.64623	-0.0506222
						3.65457	0.0414377						3.65457	-0.0497038
						3.6629	0.041477						3.6629	-0.0488909
						3.67123	0.0414397						3.67123	-0.0483988
						3.67957	0.0413053						3.67957	-0.0483521
						3.6879	0.041155						3.6879	-0.0487656
						3.69623	0.0410343						3.69623	-0.0494017
						3.70457	0.0409314						3.70457	-0.0501298
						3.7129	0.0409572						3.7129	-0.0508475
						3.72123	0.0410942						3.72123	-0.0516099
						3.72957	0.0414079						3.72957	-0.0524879
						3.7379	0.0418517						3.7379	-0.0534594
						3.74623	0.0423365						3.74623	-0.0546273
						3.75457	0.0428599						3.75457	-0.0558217
						3.7629	0.0432954						3.7629	-0.0570264
						3.77123	0.0436573						3.77123	-0.0579557
						3.77957	0.0438734						3.77957	-0.0584529
						3.7879	0.043927						3.7879	-0.0584497
						3.79623	0.0438077						3.79623	-0.0578652
						3.80457	0.0435838						3.80457	-0.0568568
						3.8129	0.0432585						3.8129	-0.0556287
						3.82123	0.0429073						3.82123	-0.05429
						3.82957	0.0426121						3.82957	-0.0530615
						3.8379	0.0424355						3.8379	-0.0520756
						3.84623	0.0424286						3.84623	-0.0513226
						3.85457	0.0426594						3.85457	-0.0509591
						3.8629	0.0430907						3.8629	-0.0508202
						3.87123	0.0436819						3.87123	-0.0509914
						3.87957	0.0444009						3.87957	-0.0512652
						3.8879	0.0451499						3.8879	-0.0515939
						3.89623	0.0458999						3.89623	-0.0519608
						3.90457	0.0465265						3.90457	-0.0523226
						3.9129	0.0470598						3.9129	-0.0526718
						3.92123	0.0474096						3.92123	-0.0529558
						3.92957	0.0476433						3.92957	-0.0533603
						3.9379	0.0477975						3.9379	-0.0538684
						3.94623	0.0479208						3.94623	-0.0544704
						3.95457	0.0480709						3.95457	-0.05527
						3.9629	0.0482844						3.9629	-0.0560971
						3.97123	0.0485477						3.97123	-0.0571107
						3.97957	0.0489143						3.97957	-0.0580632
						3.9879	0.0492987						3.9879	-0.0589838
						3.99623	0.0497395						3.99623	-0.0597064
						4.00457	0.0501334						4.00457	-0.0601881
						4.0129	0.0505464						4.0129	-0.060279
						4.02123	0.0509063						4.02123	-0.0600618
						4.02957	0.0513073						4.02957	-0.0596807
						4.0379	0.0517604						4.0379	-0.0593873
						4.04623	0.052261						4.04623	-0.059414
						4.05457	0.052798						4.05457	-0.0600268
						4.0629	0.0532761						4.0629	-0.0611836
						4.07123	0.0537089						4.07123	-0.0628406
						4.07957	0.0540427						4.07957	-0.064673
						4.0879	0.0543118						4.0879	-0.0663561
						4.09623	0.0545098						4.09623	-0.0675533
						4.10457	0.0546605						4.10457	-0.0680896
						4.1129	0.0548697						4.1129	-0.0678808
						4.12123	0.0552177						4.12123	-0.0670398
						4.12957	0.0556949						4.12957	-0.065701
						4.1379	0.0562769						4.1379	-0.0641153
						4.14623	0.0569325						4.14623	-0.0624772
						4.15457	0.0575496						4.15457	-0.0609027
						4.1629	0.0580366						4.1629	-0.0595091
						4.17123	0.0583495						4.17123	-0.0585152
						4.17957	0.0584524						4.17957	-0.0580247
						4.1879	0.0583601						4.1879	-0.058018
						4.19623	0.0581012						4.19623	-0.0585135
						4.20457	0.0578158						4.20457	-0.0594359
						4.2129	0.0575984						4.2129	-0.0606734
						4.22123	0.0575161						4.22123	-0.0621103
						4.22957	0.0576352						4.22957	-0.0634587
						4.2379	0.0579384						4.2379	-0.0646886
						4.24623	0.0584217						4.24623	-0.0656713
						4.25457	0.059043						4.25457	-0.0662859
						4.2629	0.0597517						4.2629	-0.0664647
						4.27123	0.0605271						4.27123	-0.0663164
						4.27957	0.0613022						4.27957	-0.0656627
						4.2879	0.0620287						4.2879	-0.0644855
						4.29623	0.0626316						4.29623	-0.0627917
						4.30457	0.0631039						4.30457	-0.0608395
						4.3129	0.0633626						4.3129	-0.0587145
						4.32123	0.0634318						4.32123	-0.0566128
						4.32957	0.0633607						4.32957	-0.0546299
						4.3379	0.0631663						4.3379	-0.053131
						4.34623	0.0629676						4.34623	-0.0520236
						4.35457	0.0627999						4.35457	-0.0514355
						4.3629	0.0627152						4.3629	-0.0512591
						4.37123	0.0626832						4.37123	-0.0514804
						4.37957	0.0626829						4.37957	-0.0520042
						4.3879	0.062681						4.3879	-0.0528359
						4.39623	0.0626925						4.39623	-0.0537006
						4.40457	0.0627181						4.40457	-0.0544001
						4.4129	0.0628036						4.4129	-0.0548042
						4.42123	0.0629735						4.42123	-0.0546566
						4.42957	0.0632407						4.42957	-0.0539154
						4.4379	0.0636689						4.4379	-0.0524582
						4.44623	0.0641722						4.44623	-0.0505627
						4.45457	0.0647602						4.45457	-0.0484165
						4.4629	0.0653624						4.4629	-0.0465375
						4.47123	0.0659198						4.47123	-0.0452676
						4.47957	0.0663756						4.47957	-0.0449442
						4.4879	0.0667583						4.4879	-0.0455625
						4.49623	0.0670336						4.49623	-0.0470974
						4.50457	0.0672275						4.50457	-0.0492093
						4.5129	0.0673906						4.5129	-0.0516527
						4.52123	0.0675346						4.52123	-0.053893
						4.52957	0.0677342						4.52957	-0.0557101
						4.5379	0.0680045						4.5379	-0.0568469
						4.54623	0.0683449						4.54623	-0.0574415
						4.55457	0.0687457						4.55457	-0.0575407
						4.5629	0.0691783						4.5629	-0.0573944
						4.57123	0.0696473						4.57123	-0.0572515
						4.57957	0.0701297						4.57957	-0.0572348
						4.5879	0.0705512						4.5879	-0.0572339
						4.59623	0.0708999						4.59623	-0.057325
						4.60457	0.0711449						4.60457	-0.0573865
						4.6129	0.0712754						4.6129	-0.0572454
						4.62123	0.0712605						4.62123	-0.0567889
						4.62957	0.0711355						4.62957	-0.0560425
						4.6379	0.0708766						4.6379	-0.054926
						4.64623	0.070574						4.64623	-0.0536552
						4.65457	0.0702005						4.65457	-0.052123
						4.6629	0.0697648						4.6629	-0.0506498
						4.67123	0.0693297						4.67123	-0.0492029
						4.67957	0.0689291						4.67957	-0.0480942
						4.6879	0.0686141						4.6879	-0.0474307
						4.69623	0.0684364						4.69623	-0.0473048
						4.70457	0.0684352						4.70457	-0.0476141
						4.7129	0.0686453						4.7129	-0.0483824
						4.72123	0.0690464						4.72123	-0.0492031
						4.72957	0.069627						4.72957	-0.0499484
						4.7379	0.0703039						4.7379	-0.0503207
						4.74623	0.0710764						4.74623	-0.0504342
						4.75457	0.0718843						4.75457	-0.0502511
						4.7629	0.0727521						4.7629	-0.0498736
						4.77123	0.0737368						4.77123	-0.0493754
						4.77957	0.074817						4.77957	-0.0489098
						4.7879	0.0760464						4.7879	-0.0486084
						4.79623	0.0773574						4.79623	-0.0484805
						4.80457	0.0787004						4.80457	-0.0484778
						4.8129	0.0799656						4.8129	-0.0484875
						4.82123	0.081063						4.82123	-0.0485896
						4.82957	0.0818832						4.82957	-0.0486449
						4.8379	0.0823652						4.8379	-0.0485675
						4.84623	0.0825261						4.84623	-0.0480423
						4.85457	0.0823766						4.85457	-0.0471641
						4.8629	0.0819652						4.8629	-0.0457043
						4.87123	0.0814206						4.87123	-0.0440217
						4.87957	0.0808408						4.87957	-0.0420564
						4.8879	0.0803396						4.8879	-0.0401369
						4.89623	0.0799493						4.89623	-0.0385659
						4.90457	0.0797594						4.90457	-0.0375006
						4.9129	0.079782						4.9129	-0.0369594
						4.92123	0.0800276						4.92123	-0.0368265
						4.92957	0.0804078						4.92957	-0.0369952
						4.9379	0.0808973						4.9379	-0.0372394
						4.94623	0.0814139						4.94623	-0.0373653
						4.95457	0.0818431						4.95457	-0.0373153
						4.9629	0.082195						4.9629	-0.037052
						4.97123	0.0823705						4.97123	-0.0365926
						4.97957	0.082391						4.97957	-0.0361685
						4.9879	0.0822337						4.9879	-0.0358004
						4.99623	0.0819484						4.99623	-0.0355372
						5.00457	0.0815969						5.00457	-0.0354286
						5.0129	0.0812666						5.0129	-0.0354199
						5.02123	0.0809788						5.02123	-0.0354164
						5.02957	0.0807962						5.02957	-0.0352896
						5.0379	0.0807315						5.0379	-0.0349597
						5.04623	0.0807895						5.04623	-0.0343335
						5.05457	0.0809486						5.05457	-0.0332545
						5.0629	0.081185						5.0629	-0.0319256
						5.07123	0.0813968						5.07123	-0.0303012
						5.07957	0.0816359						5.07957	-0.0285865
						5.0879	0.0818971						5.0879	-0.0270304
						5.09623	0.082212						5.09623	-0.025829
						5.10457	0.0826022						5.10457	-0.0251588
						5.1129	0.0831005						5.1129	-0.0252014
						5.12123	0.0837033						5.12123	-0.0259803
						5.12957	0.0843901						5.12957	-0.0273859
						5.1379	0.0850399						5.1379	-0.0292983
						5.14623	0.0856161						5.14623	-0.0315746
						5.15457	0.0860243						5.15457	-0.0338903
						5.1629	0.0862616						5.1629	-0.0360848
						5.17123	0.0862956						5.17123	-0.0381048
						5.17957	0.0861531						5.17957	-0.0396244
						5.1879	0.0858608						5.1879	-0.0406035
						5.19623	0.085504						5.19623	-0.0409614
						5.20457	0.0850966						5.20457	-0.0405914
						5.2129	0.08465						5.2129	-0.0394734
						5.22123	0.0842555						5.22123	-0.037908
						5.22957	0.0839002						5.22957	-0.0358373
						5.2379	0.0836255						5.2379	-0.0335539
						5.24623	0.0835075						5.24623	-0.0312369
						5.25457	0.0835409						5.25457	-0.0291743
						5.2629	0.0837588						5.2629	-0.0275526
						5.27123	0.0841343						5.27123	-0.0263833
						5.27957	0.0846124						5.27957	-0.0257193
						5.2879	0.0851342						5.2879	-0.0253919
						5.29623	0.0856888						5.29623	-0.0254465
						5.30457	0.0861797						5.30457	-0.0257138
						5.3129	0.0866216						5.3129	-0.0260445
						5.32123	0.0869909						5.32123	-0.0262445
						5.32957	0.0872914						5.32957	-0.0263506
						5.3379	0.0875308						5.3379	-0.0262645
						5.34623	0.0877554						5.34623	-0.0261387
						5.35457	0.0879218						5.35457	-0.0258865
						5.3629	0.0880225						5.3629	-0.0256766
						5.37123	0.0880116						5.37123	-0.0253798
						5.37957	0.0879265						5.37957	-0.025262
						5.3879	0.0877744						5.3879	-0.0251755
						5.39623	0.08759						5.39623	-0.0251693
						5.40457	0.08744						5.40457	-0.0250529
						5.4129	0.0873986						5.4129	-0.0247971
						5.42123	0.0874813						5.42123	-0.0243251
						5.42957	0.0877035						5.42957	-0.0236373
						5.4379	0.0880619						5.4379	-0.0228289
						5.44623	0.0884504						5.44623	-0.0218193
						5.45457	0.0888421						5.45457	-0.0207668
						5.4629	0.089207						5.4629	-0.0199106
						5.47123	0.0894916						5.47123	-0.0191358
						5.47957	0.08976						5.47957	-0.0185407
						5.4879	0.0900007						5.4879	-0.0180823
						5.49623	0.0902129						5.49623	-0.0176321
						5.50457	0.090455						5.50457	-0.0171506
						5.5129	0.0906933						5.5129	-0.0164813
						5.52123	0.0909328						5.52123	-0.0156779
						5.52957	0.091172						5.52957	-0.0146455
						5.5379	0.0914112						5.5379	-0.0134842
						5.54623	0.0916502						5.54623	-0.012221
						5.55457	0.0918918						5.55457	-0.0109554
						5.5629	0.0921127						5.5629	-0.00968314
						5.57123	0.0922581						5.57123	-0.00845223
						5.57957	0.0923392						5.57957	-0.00732229
						5.5879	0.0923219						5.5879	-0.00637774
						5.59623	0.0922299						5.59623	-0.00555497
						5.60457	0.0920456						5.60457	-0.00502457
						5.6129	0.0918759						5.6129	-0.00472134
						5.62123	0.0917395						5.62123	-0.00471225
						5.62957	0.0916535						5.62957	-0.00488911
						5.6379	0.0916663						5.6379	-0.00535912
						5.64623	0.0917538						5.64623	-0.00598495
						5.65457	0.0919399						5.65457	-0.00670881
						5.6629	0.0922023						5.6629	-0.00740807
						5.67123	0.092559						5.67123	-0.00787925
						5.67957	0.0929847						5.67957	-0.00790247
						5.6879	0.0934552						5.6879	-0.0072783
						5.69623	0.0939624						5.69623	-0.00602117
						5.70457	0.0944107						5.70457	-0.00431434
						5.7129	0.0948066						5.7129	-0.00240321
						5.72123	0.0950791						5.72123	-0.000568305
						5.72957	0.0952747						5.72957	0.000963336
						5.7379	0.0953734						5.7379	0.00196539
						5.74623	0.0954893						5.74623	0.00226925
						5.75457	0.0955821						5.75457	0.00203934
						5.7629	0.0957347						5.7629	0.00128586
						5.77123	0.0958842						5.77123	0.000187419
						5.77957	0.0960222						5.77957	-0.000929232
						5.7879	0.0961221						5.7879	-0.00208026
						5.79623	0.0961893						5.79623	-0.00303906
						5.80457	0.0962208						5.80457	-0.00379614
						5.8129	0.0962808						5.8129	-0.00415627
						5.82123	0.0963467						5.82123	-0.00409541
						5.82957	0.0964452						5.82957	-0.00363091
						5.8379	0.0966146						5.8379	-0.00292362
						5.84623	0.0968693						5.84623	-0.00187002
						5.85457	0.0971921						5.85457	-0.000611897
						5.8629	0.0975528						5.8629	0.000825565
						5.87123	0.0979421						5.87123	0.00254889
						5.87957	0.0983364						5.87957	0.00428573
						5.8879	0.098681						5.8879	0.0061103
						5.89623	0.0989433						5.89623	0.0078752
						5.90457	0.0990599						5.90457	0.00947153
						5.9129	0.0990307						5.9129	0.0107655
						5.92123	0.098864						5.92123	0.0118353
						5.92957	0.0986207						5.92957	0.0126084
						5.9379	0.098377						5.9379	0.0131592
						5.94623	0.0981875						5.94623	0.0136493
						5.95457	0.098109						5.95457	0.0141911
						5.9629	0.0981329						5.9629	0.0148145
						5.97123	0.0982558						5.97123	0.0153623
						5.97957	0.0984157						5.97957	0.0158842
						5.9879	0.0985778						5.9879	0.0161915
						5.99623	0.0986609						5.99623	0.0162458
						6.00457	0.098681						6.00457	0.0160352
						6.0129	0.0986008						6.0129	0.0156208
						6.02123	0.0985127						6.02123	0.0150811
						6.02957	0.0984527						6.02957	0.0146336
						6.0379	0.0984064						6.0379	0.0143434
						6.04623	0.0984562						6.04623	0.0145355
						6.05457	0.0985668						6.05457	0.0152042
						6.0629	0.0987352						6.0629	0.0162734
						6.07123	0.098944						6.07123	0.017854
						6.07957	0.099151						6.07957	0.0197681
						6.0879	0.0993121						6.0879	0.0219806
						6.09623	0.0994186						6.09623	0.024404
						6.10457	0.0994702						6.10457	0.0269656
						6.1129	0.0994965						6.1129	0.0293784
						6.12123	0.0995272						6.12123	0.0316522
						6.12957	0.0995312						6.12957	0.0337302
						6.1379	0.0996049						6.1379	0.0353152
						6.14623	0.0997614						6.14623	0.0365561
						6.15457	0.0999916						6.15457	0.0372101
						6.1629	0.100253						6.1629	0.0372695
						6.17123	0.100524						6.17123	0.0369724
						6.17957	0.100764						6.17957	0.0362721
						6.1879	0.100999						6.1879	0.0355391
						6.19623	0.101201						6.19623	0.0347362
						6.20457	0.101439						6.20457	0.0340403
						6.2129	0.101731						6.2129	0.033554
						6.22123	0.102053						6.22123	0.0333272
						6.22957	0.102439						6.22957	0.0333076
						6.2379	0.102852						6.2379	0.0334075
						6.24623	0.103194						6.24623	0.0336887
						6.25457	0.103458						6.25457	0.0339566
						6.2629	0.103595						6.2629	0.0342275
						6.27123	0.103613						6.27123	0.0345049
						6.27957	0.103584						6.27957	0.0347049
						6.2879	0.103582						6.2879	0.0347969
						6.29623	0.1036						6.29623	0.0347841
						6.30457	0.103707						6.30457	0.0346691
						6.3129	0.103843						6.3129	0.0344365
						6.32123	0.103996						6.32123	0.0342027
						6.32957	0.104122						6.32957	0.0341588
						6.3379	0.104149						6.3379	0.0344054
						6.34623	0.104038						6.34623	0.03525
						6.35457	0.103795						6.35457	0.0365349
						6.3629	0.103465						6.3629	0.0382811
						6.37123	0.103067						6.37123	0.0403561
						6.37957	0.102621						6.37957	0.0424755
						6.3879	0.1022						6.3879	0.044487
						6.39623	0.101845						6.39623	0.0460187
						6.40457	0.10153						6.40457	0.0471219
						6.4129	0.101296						6.4129	0.0476593
						6.42123	0.101189						6.42123	0.0476062
						6.42957	0.10118						6.42957	0.0470429
						6.4379	0.101206						6.4379	0.045942
						6.44623	0.101325						6.44623	0.0444996
						6.45457	0.101449						6.45457	0.0427605
						6.4629	0.101606						6.4629	0.040954
						6.47123	0.101722						6.47123	0.0393837
						6.47957	0.10181						6.47957	0.0382246
						6.4879	0.101875						6.4879	0.0377077
						6.49623	0.101936						6.49623	0.0377644
						6.50457	0.102033						6.50457	0.0383353
						6.5129	0.102143						6.5129	0.039314
						6.52123	0.102246						6.52123	0.0405339
						6.52957	0.102349						6.52957	0.0418621
						6.5379	0.102438						6.5379	0.0431595
						6.54623	0.1025						6.54623	0.0444234
						6.55457	0.102563						6.55457	0.0456932
						6.5629	0.102654						6.5629	0.0470717
						6.57123	0.102751						6.57123	0.0485177
						6.57957	0.102907						6.57957	0.0500148
						6.5879	0.103109						6.5879	0.0515061
						6.59623	0.103346						6.59623	0.0528811
						6.60457	0.103553						6.60457	0.0540646
						6.6129	0.10368						6.6129	0.0548375
						6.62123	0.103667						6.62123	0.0551673
						6.62957	0.103498						6.62957	0.0549989
						6.6379	0.103176						6.6379	0.05446
						6.64623	0.102713						6.64623	0.0537502
						6.65457	0.102236						6.65457	0.0530212
						6.6629	0.101863						6.6629	0.0525908
						6.67123	0.101659						6.67123	0.0525908
						6.67957	0.101759						6.67957	0.0531626
						6.6879	0.10215						6.6879	0.0542833
						6.69623	0.102818						6.69623	0.0556988
						6.70457	0.103706						6.70457	0.057079
						6.7129	0.1047						6.7129	0.0582523
						6.72123	0.105697						6.72123	0.0590987
						6.72957	0.1066						6.72957	0.0595377
						6.7379	0.107391						6.7379	0.0597514
						6.74623	0.107976						6.74623	0.0599192
						6.75457	0.108381						6.75457	0.0602317
						6.7629	0.108611						6.7629	0.0608514
						6.77123	0.108641						6.77123	0.0617044
						6.77957	0.108558						6.77957	0.0629481
						6.7879	0.108402						6.7879	0.0643444
						6.79623	0.108236						6.79623	0.065851
						6.80457	0.108135						6.80457	0.0673938
						6.8129	0.108135						6.8129	0.0689315
						6.82123	0.108268						6.82123	0.0704683
						6.82957	0.108511						6.82957	0.0718603
						6.8379	0.108802						6.8379	0.0729779
						6.84623	0.10907						6.84623	0.0737509
						6.85457	0.1093						6.85457	0.0740332
						6.8629	0.109398						6.8629	0.0739802
						6.87123	0.109412						6.87123	0.0737064
						6.87957	0.109234						6.87957	0.0732632
						6.8879	0.108947						6.8879	0.0728945
						6.89623	0.10855						6.89623	0.0726544
						6.90457	0.108088						6.90457	0.0726209
						6.9129	0.107581						6.9129	0.0728326
						6.92123	0.107102						6.92123	0.0731931
						6.92957	0.106624						6.92957	0.0735554
						6.9379	0.10621						6.9379	0.073914
						6.94623	0.105852						6.94623	0.0743045
						6.95457	0.105536						6.95457	0.0748209
						6.9629	0.105212						6.9629	0.0753554
						6.97123	0.10494						6.97123	0.0760565
						6.97957	0.104709						6.97957	0.0768741
						6.9879	0.1046						6.9879	0.0778093
						6.99623	0.104681						6.99623	0.078749
						7.00457	0.104966						7.00457	0.0795243
						7.0129	0.10549						7.0129	0.0800222
						7.02123	0.106144						7.02123	0.0800778
						7.02957	0.106799						7.02957	0.0798103
						7.0379	0.107314						7.0379	0.0793312
						7.04623	0.10756						7.04623	0.0786511
						7.05457	0.107532						7.05457	0.077988
						7.0629	0.107225						7.0629	0.0776075
						7.07123	0.106758						7.07123	0.0775587
						7.07957	0.106251						7.07957	0.0776452
						7.0879	0.105828						7.0879	0.0779176
						7.09623	0.105575						7.09623	0.0780287
						7.10457	0.10544						7.10457	0.0778787
						7.1129	0.105417						7.1129	0.0773495
						7.12123	0.105397						7.12123	0.0764882
						7.12957	0.105309						7.12957	0.0753424
						7.1379	0.105115						7.1379	0.0741672
						7.14623	0.104779						7.14623	0.0731253
						7.15457	0.104327						7.15457	0.0724101
						7.1629	0.103841						7.1629	0.0720006
						7.17123	0.103406						7.17123	0.0719227
						7.17957	0.103042						7.17957	0.072002
						7.1879	0.102785						7.1879	0.0721796
						7.19623	0.102689						7.19623	0.0723581
						7.20457	0.1027						7.20457	0.0725509
						7.2129	0.102751						7.2129	0.0726512
						7.22123	0.102761						7.22123	0.072635
						7.22957	0.102709						7.22957	0.0726435
						7.2379	0.102647						7.2379	0.0725604
						7.24623	0.102555						7.24623	0.0724745
						7.25457	0.102472						7.25457	0.072518
						7.2629	0.102441						7.2629	0.0727399
						7.27123	0.102477						7.27123	0.0730921
						7.27957	0.10261						7.27957	0.0737903
						7.2879	0.102789						7.2879	0.0749284
						7.29623	0.102964						7.29623	0.0761989
						7.30457	0.103056						7.30457	0.0775686
						7.3129	0.103072						7.3129	0.0788662
						7.32123	0.103035						7.32123	0.0800043
						7.32957	0.102973						7.32957	0.0809122
						7.3379	0.102912						7.3379	0.081644
						7.34623	0.102918						7.34623	0.0823703
						7.35457	0.103028						7.35457	0.0834107
						7.3629	0.103242						7.3629	0.0848828
						7.37123	0.10355						7.37123	0.0869542
						7.37957	0.103881						7.37957	0.0894338
						7.3879	0.104211						7.3879	0.0921178
						7.39623	0.10451						7.39623	0.0946768
						7.40457	0.10477						7.40457	0.0967108
						7.4129	0.104958						7.4129	0.0980355
						7.42123	0.105092						7.42123	0.0986677
						7.42957	0.10519						7.42957	0.0985201
						7.4379	0.105282						7.4379	0.0979471
						7.44623	0.105315						7.44623	0.0972292
						7.45457	0.105306						7.45457	0.0966063
						7.4629	0.105199						7.4629	0.09639
						7.47123	0.105012						7.47123	0.0964687
						7.47957	0.104737						7.47957	0.0969295
						7.4879	0.104389						7.4879	0.0976727
						7.49623	0.104055						7.49623	0.0987861
						7.50457	0.103759						7.50457	0.100055
						7.5129	0.103534						7.5129	0.101598
						7.52123	0.103448						7.52123	0.103171
						7.52957	0.103549						7.52957	0.104955
						7.5379	0.103762						7.5379	0.106715
						7.54623	0.104053						7.54623	0.108379
						7.55457	0.104381						7.55457	0.109688
						7.5629	0.104666						7.5629	0.11048
						7.57123	0.104854						7.57123	0.110839
						7.57957	0.104877						7.57957	0.110662
						7.5879	0.104709						7.5879	0.110001
						7.59623	0.104378						7.59623	0.109041
						7.60457	0.103989						7.60457	0.108041
						7.6129	0.103598						7.6129	0.107142
						7.62123	0.10323						7.62123	0.106541
						7.62957	0.102954						7.62957	0.106166
						7.6379	0.102795						7.6379	0.10613
						7.64623	0.102797						7.64623	0.106287
						7.65457	0.102907						7.65457	0.106541
						7.6629	0.103119						7.6629	0.106814
						7.67123	0.103401						7.67123	0.106996
						7.67957	0.103744						7.67957	0.107149
						7.6879	0.104109						7.6879	0.107278
						7.69623	0.104429						7.69623	0.107405
						7.70457	0.104681						7.70457	0.107564
						7.7129	0.104805						7.7129	0.107666
						7.72123	0.104877						7.72123	0.107751
						7.72957	0.104841						7.72957	0.107743
						7.7379	0.104787						7.7379	0.107754
						7.74623	0.104688						7.74623	0.1077
						7.75457	0.104645						7.75457	0.107657
						7.7629	0.104643						7.7629	0.107741
						7.77123	0.104712						7.77123	0.107839
						7.77957	0.104877						7.77957	0.108097
						7.7879	0.105121						7.7879	0.108332
						7.79623	0.105467						7.79623	0.10863
						7.80457	0.105961						7.80457	0.108791
						7.8129	0.106631						7.8129	0.10898
						7.82123	0.107442						7.82123	0.109077
						7.82957	0.108357						7.82957	0.109175
						7.8379	0.109364						7.8379	0.109383
						7.84623	0.110357						7.84623	0.109667
						7.85457	0.111257						7.85457	0.109891
						7.8629	0.112025						7.8629	0.110004
						7.87123	0.112682						7.87123	0.110016
						7.87957	0.113138						7.87957	0.109827
						7.8879	0.113423						7.8879	0.109432
						7.89623	0.113541						7.89623	0.10903
						7.90457	0.113565						7.90457	0.108844
						7.9129	0.113493						7.9129	0.108988
						7.92123	0.113402						7.92123	0.10956
						7.92957	0.113282						7.92957	0.110546
						7.9379	0.113219						7.9379	0.111507
						7.94623	0.113281						7.94623	0.112142
						7.95457	0.113384						7.95457	0.112197
						7.9629	0.11355						7.9629	0.11137
						7.97123	0.113707						7.97123	0.109851
						7.97957	0.113763						7.97957	0.10788
						7.9879	0.113681						7.9879	0.105922
						7.99623	0.11346						7.99623	0.104527
						8.00457	0.113112						8.00457	0.103952
						8.0129	0.112692						8.0129	0.104239
						8.02123	0.112343						8.02123	0.105176
						8.02957	0.112131						8.02957	0.106669
						8.0379	0.112157						8.0379	0.108295
						8.04623	0.112381						8.04623	0.109809
						8.05457	0.112769						8.05457	0.111045
						8.0629	0.113248						8.0629	0.111894
						8.07123	0.113665						8.07123	0.112435
						8.07957	0.113918						8.07957	0.112731
						8.0879	0.113968						8.0879	0.112912
						8.09623	0.113832						8.09623	0.112885
						8.10457	0.113465						8.10457	0.112859
						8.1129	0.112965						8.1129	0.113131
						8.12123	0.112377						8.12123	0.113643
						8.12957	0.111804						8.12957	0.114552
						8.1379	0.111241						8.1379	0.115883
						8.14623	0.110806						8.14623	0.117513
						8.15457	0.110443						8.15457	0.118974
						8.1629	0.110191						8.1629	0.12
						8.17123	0.11002						8.17123	0.12028
						8.17957	0.109924						8.17957	0.119737
						8.1879	0.109779						8.1879	0.118377
						8.19623	0.109592						8.19623	0.116555
						8.20457	0.109343						8.20457	0.114485
						8.2129	0.109056						8.2129	0.112672
						8.22123	0.108786						8.22123	0.111243
						8.22957	0.10861						8.22957	0.110476
						8.2379	0.108595						8.2379	0.110391
						8.24623	0.108721						8.24623	0.110657
						8.25457	0.108953						8.25457	0.111231
						8.2629	0.109262						8.2629	0.111966
						8.27123	0.109531						8.27123	0.112677
						8.27957	0.109715						8.27957	0.113466
						8.2879	0.109736						8.2879	0.114214
						8.29623	0.109676						8.29623	0.114936
						8.30457	0.109577						8.30457	0.115564
						8.3129	0.109481						8.3129	0.116078
						8.32123	0.109481						8.32123	0.116308
						8.32957	0.109571						8.32957	0.116119
						8.3379	0.109695						8.3379	0.11543
						8.34623	0.109785						8.34623	0.114381
						8.35457	0.10971						8.35457	0.112931
						8.3629	0.10945						8.3629	0.111307
						8.37123	0.109019						8.37123	0.109821
						8.37957	0.108468						8.37957	0.108593
						8.3879	0.107842						8.3879	0.107674
						8.39623	0.107238						8.39623	0.107156
						8.40457	0.106797						8.40457	0.10688
						8.4129	0.106537						8.4129	0.106805
						8.42123	0.106463						8.42123	0.106808
						8.42957	0.106546						8.42957	0.106814
						8.4379	0.106739						8.4379	0.10676
						8.44623	0.107024						8.44623	0.106665
						8.45457	0.107351						8.45457	0.106574
						8.4629	0.107655						8.4629	0.106587
						8.47123	0.107969						8.47123	0.106794
						8.47957	0.108234						8.47957	0.107095
						8.4879	0.108485						8.4879	0.107517
						8.49623	0.108724						8.49623	0.10796
						8.50457	0.108936						8.50457	0.108502
						8.5129	0.109109						8.5129	0.10878
						8.52123	0.109219						8.52123	0.108913
						8.52957	0.109293						8.52957	0.108629
						8.5379	0.109248						8.5379	0.108075
						8.54623	0.10914						8.54623	0.107427
						8.55457	0.108913						8.55457	0.10686
						8.5629	0.108672						8.5629	0.106489
						8.57123	0.108405						8.57123	0.106433
						8.57957	0.108176						8.57957	0.106837
						8.5879	0.107996						8.5879	0.10764
						8.59623	0.107885						8.59623	0.108768
						8.60457	0.107871						8.60457	0.110046
						8.6129	0.107902						8.6129	0.111393
						8.62123	0.107958						8.62123	0.112658
						8.62957	0.107987						8.62957	0.113949
						8.6379	0.108006						8.6379	0.115286
						8.64623	0.107985						8.64623	0.116506
						8.65457	0.107954						8.65457	0.11757
						8.6629	0.107924						8.6629	0.11834
						8.67123	0.107897						8.67123	0.118796
						8.67957	0.107903						8.67957	0.119017
						8.6879	0.107959						8.6879	0.118821
						8.69623	0.108051						8.69623	0.118416
						8.70457	0.10816						8.70457	0.117844
						8.7129	0.108283						8.7129	0.117204
						8.72123	0.108313						8.72123	0.116571
						8.72957	0.108304						8.72957	0.11602
						8.7379	0.108221						8.7379	0.115386
						8.74623	0.108084						8.74623	0.114692
						8.75457	0.107915						8.75457	0.113776
						8.7629	0.10771						8.7629	0.112587
						8.77123	0.1075						8.77123	0.111079
						8.77957	0.107292						8.77957	0.109266
						8.7879	0.107075						8.7879	0.107346
						8.79623	0.106821						8.79623	0.105359
						8.80457	0.106538						8.80457	0.103625
						8.8129	0.106189						8.8129	0.102387
						8.82123	0.105856						8.82123	0.101744
						8.82957	0.105564						8.82957	0.101822
						8.8379	0.105376						8.8379	0.102335
						8.84623	0.105301						8.84623	0.103174
						8.85457	0.105368						8.85457	0.103983
						8.8629	0.105574						8.8629	0.104763
						8.87123	0.105893						8.87123	0.105278
						8.87957	0.106251						8.87957	0.105559
						8.8879	0.106577						8.8879	0.105634
						8.89623	0.106838						8.89623	0.105671
						8.90457	0.106982						8.90457	0.10589
						8.9129	0.107062						8.9129	0.106272
						8.92123	0.107097						8.92123	0.106721
						8.92957	0.107098						8.92957	0.10733
						8.9379	0.10713						8.9379	0.107959
						8.94623	0.107158						8.94623	0.108505
						8.95457	0.107192						8.95457	0.108993
						8.9629	0.107191						8.9629	0.1093
						8.97123	0.107094						8.97123	0.10951
						8.97957	0.106892						8.97957	0.109625
						8.9879	0.106587						8.9879	0.109452
						8.99623	0.106224						8.99623	0.109058
						9.00457	0.105883						9.00457	0.108332
						9.0129	0.10563						9.0129	0.107383
						9.02123	0.105504						9.02123	0.106271
						9.02957	0.105517						9.02957	0.105089
						9.0379	0.105666						9.0379	0.103912
						9.04623	0.105888						9.04623	0.10292
						9.05457	0.10616						9.05457	0.102093
						9.0629	0.106432						9.0629	0.101634
						9.07123	0.106667						9.07123	0.101415
						9.07957	0.106825						9.07957	0.101511
						9.0879	0.106973						9.0879	0.102009
						9.09623	0.107095						9.09623	0.102735
						9.10457	0.10725						9.10457	0.103556
						9.1129	0.107383						9.1129	0.104346
						9.12123	0.107509						9.12123	0.105
						9.12957	0.107561						9.12957	0.105308
						9.1379	0.107563						9.1379	0.105264
						9.14623	0.10744						9.14623	0.104912
						9.15457	0.107243						9.15457	0.104346
						9.1629	0.106945						9.1629	0.103772
						9.17123	0.106608						9.17123	0.103506
						9.17957	0.10632						9.17957	0.103421
						9.1879	0.106078						9.1879	0.103633
						9.19623	0.105871						9.19623	0.103991
						9.20457	0.105756						9.20457	0.104345
						9.2129	0.105634						9.2129	0.104449
						9.22123	0.105515						9.22123	0.104128
						9.22957	0.105396						9.22957	0.103375
						9.2379	0.105276						9.2379	0.102334
						9.24623	0.105157						9.24623	0.101094
						9.25457	0.105073						9.25457	0.0997442
						9.2629	0.105061						9.2629	0.0985856
						9.27123	0.105104						9.27123	0.0975604
						9.27957	0.105197						9.27957	0.0966722
						9.2879	0.105345						9.2879	0.0957583
						9.29623	0.105467						9.29623	0.0949216
						9.30457	0.105583						9.30457	0.0942816
						9.3129	0.105638						9.3129	0.0940522
						9.32123	0.105704						9.32123	0.094262
						9.32957	0.105731						9.32957	0.0950011
						9.3379	0.105729						9.3379	0.0962728
						9.34623	0.105705						9.34623	0.0979437
						9.35457	0.105645						9.35457	0.0996718
						9.3629	0.105559						9.3629	0.101099
						9.37123	0.105499						9.37123	0.102081
						9.37957	0.105465						9.37957	0.102604
						9.3879	0.105484						9.3879	0.102777
						9.39623	0.105561						9.39623	0.102578
						9.40457	0.10568						9.40457	0.102147
						9.4129	0.105857						9.4129	0.1016
						9.42123	0.106006						9.42123	0.100845
						9.42957	0.106134						9.42957	0.0998826
						9.4379	0.106206						9.4379	0.098707
						9.44623	0.106221						9.44623	0.0973632
						9.45457	0.106219						9.45457	0.096075
						9.4629	0.106219						9.4629	0.0948952
						9.47123	0.106216						9.47123	0.0940041
						9.47957	0.106166						9.47957	0.0932197
						9.4879	0.106038						9.4879	0.0924643
						9.49623	0.105754						9.49623	0.091646
						9.50457	0.105352						9.50457	0.0907739
						9.5129	0.104787						9.5129	0.0897826
						9.52123	0.104148						9.52123	0.0888736
						9.52957	0.10347						9.52957	0.0880141
						9.5379	0.102879						9.5379	0.0874592
						9.54623	0.102432						9.54623	0.0871009
						9.55457	0.102137						9.55457	0.0869122
						9.5629	0.10198						9.5629	0.0865914
						9.57123	0.101862						9.57123	0.0859628
						9.57957	0.101732						9.57957	0.0852235
						9.5879	0.101515						9.5879	0.0844092
						9.59623	0.10121						9.59623	0.0838458
						9.60457	0.10084						9.60457	0.0836929
						9.6129	0.100396						9.6129	0.0841871
						9.62123	0.0999775						9.62123	0.0852513
						9.62957	0.0996018						9.62957	0.0866244
						9.6379	0.0993455						9.6379	0.0880546
						9.64623	0.099215						9.64623	0.0891217
						9.65457	0.0991814						9.65457	0.0895119
						9.6629	0.0992817						9.6629	0.0894353
						9.67123	0.0994607						9.67123	0.0887728
						9.67957	0.0997058						9.67957	0.0877789
						9.6879	0.0999771						9.6879	0.086775
						9.69623	0.100238						9.69623	0.0858629
						9.70457	0.100428						9.70457	0.0852429
						9.7129	0.100486						9.7129	0.0848239
						9.72123	0.100405						9.72123	0.0845445
						9.72957	0.100215						9.72957	0.0842746
						9.7379	0.0998983						9.7379	0.0839794
						9.74623	0.0995136						9.74623	0.0834963
						9.75457	0.0990889						9.75457	0.082872
						9.7629	0.0986895						9.7629	0.0820873
						9.77123	0.0983514						9.77123	0.0811958
						9.77957	0.0981148						9.77957	0.0803718
						9.7879	0.0979786						9.7879	0.0797506
						9.79623	0.0979004						9.79623	0.079386
						9.80457	0.0978565						9.80457	0.0793821
						9.8129	0.0978311						9.8129	0.079606
						9.82123	0.0977758						9.82123	0.0801965
						9.82957	0.0977153						9.82957	0.0806773
						9.8379	0.0976219						9.8379	0.0810243
						9.84623	0.0974905						9.84623	0.0809463
						9.85457	0.0973525						9.85457	0.0804891
						9.8629	0.0972333						9.8629	0.0796976
						9.87123	0.0971355						9.87123	0.0787853
						9.87957	0.0970472						9.87957	0.0778645
						9.8879	0.0969296						9.8879	0.0773072
						9.89623	0.096843						9.89623	0.0769986
						9.90457	0.0967495						9.90457	0.0772106
						9.9129	0.0966787						9.9129	0.0777972
						9.92123	0.0966011						9.92123	0.0786024
						9.92957	0.0964853						9.92957	0.0793453
						9.9379	0.0963354						9.9379	0.0800689
						9.94623	0.096147						9.94623	0.0805975
						9.95457	0.095886						9.95457	0.0809043
						9.9629	0.0955684						9.9629	0.0808549
						9.97123	0.0952375						9.97123	0.0803841
						9.97957	0.0949282						9.97957	0.079485
						9.9879	0.0947145						9.9879	0.0782554
						9.99623	0.0945412						9.99623	0.0766247
						10.0046	0.0944361						10.0046	0.0747753
						10.0129	0.0943332						10.0129	0.0727927
						10.0212	0.0942179						10.0212	0.0709714
						10.0296	0.0940335						10.0296	0.0694701
						10.0379	0.0937689						10.0379	0.0684871
						10.0462	0.0934372						10.0462	0.0678475
						10.0546	0.0930789						10.0546	0.0675292
						10.0629	0.0927084						10.0629	0.0674431
						10.0712	0.0923214						10.0712	0.0674338
						10.0796	0.0918941						10.0796	0.0674866
						10.0879	0.0913953						10.0879	0.0674735
						10.0962	0.0907973						10.0962	0.0675559
						10.1046	0.0901324						10.1046	0.0677489
						10.1129	0.0894447						10.1129	0.068157
						10.1212	0.0887489						10.1212	0.0687447
						10.1296	0.0881314						10.1296	0.069391
						10.1379	0.0876571						10.1379	0.0699587
						10.1462	0.0873504						10.1462	0.0704341
						10.1546	0.0871581						10.1546	0.0705272
						10.1629	0.0871195						10.1629	0.0703807
						10.1712	0.0871547						10.1712	0.0698285
						10.1796	0.0872849						10.1796	0.0689692
						10.1879	0.0874559						10.1879	0.0678472
						10.1962	0.0876638						10.1962	0.0665889
						10.2046	0.0878102						10.2046	0.0654079
						10.2129	0.0878849						10.2129	0.064421
						10.2212	0.0878331						10.2212	0.0635827
						10.2296	0.0876036						10.2296	0.0630371
						10.2379	0.0872026						10.2379	0.0626943
						10.2462	0.0866476						10.2462	0.062499
						10.2546	0.086078						10.2546	0.0623205
						10.2629	0.0855234						10.2629	0.0620409
						10.2712	0.0851184						10.2712	0.0616831
						10.2796	0.0848188						10.2796	0.0612578
						10.2879	0.0846052						10.2879	0.0606914
						10.2962	0.0844757						10.2962	0.0602128
						10.3046	0.0843846						10.3046	0.0598315
						10.3129	0.0842892						10.3129	0.0597432
						10.3212	0.0841296						10.3212	0.0599531
						10.3296	0.0839367						10.3296	0.060404
						10.3379	0.0837252						10.3379	0.0611009
						10.3462	0.0835164						10.3462	0.0618317
						10.3546	0.0833068						10.3546	0.0624907
						10.3629	0.0830961						10.3629	0.0629526
						10.3712	0.0828496						10.3712	0.063214
						10.3796	0.0825765						10.3796	0.0633581
						10.3879	0.0823224						10.3879	0.0635142
						10.3962	0.0821						10.3962	0.0638373
						10.4046	0.0819432						10.4046	0.0643432
						10.4129	0.0817964						10.4129	0.0648115
						10.4212	0.0817396						10.4212	0.0651692
						10.4296	0.0816869						10.4296	0.065247
						10.4379	0.0816536						10.4379	0.0647141
						10.4462	0.0815371						10.4462	0.0636078
						10.4546	0.081343						10.4546	0.0619999
						10.4629	0.0810227						10.4629	0.0599594
						10.4712	0.0805979						10.4712	0.057962
						10.4796	0.0801081						10.4796	0.0559905
						10.4879	0.0796071						10.4879	0.0542418
						10.4962	0.0791508						10.4962	0.0526957
						10.5046	0.0786963						10.5046	0.0513664
						10.5129	0.0783269						10.5129	0.0501785
						10.5212	0.07797						10.5212	0.049003
						10.5296	0.0776424						10.5296	0.0478279
						10.5379	0.0773174						10.5379	0.0466404
						10.5462	0.0769559						10.5462	0.0455416
						10.5546	0.0765817						10.5546	0.0445451
						10.5629	0.0762473						10.5629	0.0436798
						10.5712	0.0759768						10.5712	0.0429439
						10.5796	0.0757731						10.5796	0.0424951
						10.5879	0.075596						10.5879	0.0421448
						10.5962	0.075408						10.5962	0.041935
						10.6046	0.0751499						10.6046	0.0419318
						10.6129	0.0747579						10.6129	0.0422049
						10.6212	0.0742556						10.6212	0.0427245
						10.6296	0.0736511						10.6296	0.0433573
						10.6379	0.0729895						10.6379	0.0440991
						10.6462	0.0723401						10.6462	0.0449027
						10.6546	0.0717452						10.6546	0.0455444
						10.6629	0.0712148						10.6629	0.0459812
						10.6712	0.0708114						10.6712	0.0461358
						10.6796	0.0704525						10.6796	0.0459724
						10.6879	0.0700935						10.6879	0.0454999
						10.6962	0.0697356						10.6962	0.0448422
						10.7046	0.069372						10.7046	0.0440626
						10.7129	0.0690512						10.7129	0.0429897
						10.7212	0.0687779						10.7212	0.0417576
						10.7296	0.0685676						10.7296	0.0402456
						10.7379	0.0685234						10.7379	0.0387835
						10.7462	0.0686294						10.7462	0.0371774
						10.7546	0.0689534						10.7546	0.0357318
						10.7629	0.069449						10.7629	0.0344124
						10.7712	0.0700577						10.7712	0.0333022
						10.7796	0.0707155						10.7796	0.0323667
						10.7879	0.0713137						10.7879	0.0314626
						10.7962	0.0718472						10.7962	0.0304478
						10.8046	0.0721768						10.8046	0.0291909
						10.8129	0.0723044						10.8129	0.0276544
						10.8212	0.0722071						10.8212	0.0259118
						10.8296	0.0719005						10.8296	0.0240718
						10.8379	0.0714793						10.8379	0.022593
						10.8462	0.0709629						10.8462	0.0214608
						10.8546	0.0704153						10.8546	0.0209268
						10.8629	0.0698397						10.8629	0.0208057
						10.8712	0.0693103						10.8712	0.0210075
						10.8796	0.0688253						10.8796	0.0214132
						10.8879	0.0684327						10.8879	0.0218766
						10.8962	0.0681744						10.8962	0.0221473
						10.9046	0.068026						10.9046	0.0223102
						10.9129	0.0680179						10.9129	0.0223933
						10.9212	0.0681529						10.9212	0.0224884
						10.9296	0.0683793						10.9296	0.0225684
						10.9379	0.0686731						10.9379	0.0227389
						10.9462	0.0689667						10.9462	0.0228354
						10.9546	0.0691547						10.9546	0.0229173
						10.9629	0.0692431						10.9629	0.0228934
						10.9712	0.0692076						10.9712	0.0227312
						10.9796	0.0690688						10.9796	0.0223437
						10.9879	0.0689186						10.9879	0.0218166
						10.9962	0.0687707						10.9962	0.0211933
						11.0046	0.0686947						11.0046	0.0202655
						11.0129	0.0687301						11.0129	0.0190541
						11.0212	0.0689153						11.0212	0.0175496
						11.0296	0.0691742						11.0296	0.0157783
						11.0379	0.0694955						11.0379	0.0137694
						11.0462	0.0697692						11.0462	0.0117511
						11.0546	0.069998						11.0546	0.00994337
						11.0629	0.0700792						11.0629	0.00851327
						11.0712	0.0699737						11.0712	0.00773417
						11.0796	0.069672						11.0796	0.00749461
						11.0879	0.0692253						11.0879	0.00783904
						11.0962	0.0686376						11.0962	0.00858299
						11.1046	0.0680062						11.1046	0.00957164
						11.1129	0.0673616						11.1129	0.0103668
						11.1212	0.0668255						11.1212	0.0109121
						11.1296	0.0664213						11.1296	0.0110255
						11.1379	0.0661953						11.1379	0.0106863
						11.1462	0.0661427						11.1462	0.00972203
						11.1546	0.0662326						11.1546	0.00838621
						11.1629	0.0664623						11.1629	0.00664822
						11.1712	0.0668156						11.1712	0.00460703
						11.1796	0.0672197						11.1796	0.00242518
						11.1879	0.067647						11.1879	0.000247797
						11.1962	0.067996						11.1962	-0.00185989
						11.2046	0.0682679						11.2046	-0.00393975
						11.2129	0.0684007						11.2129	-0.0059263
						11.2212	0.0683162						11.2212	-0.00773505
						11.2296	0.0680004						11.2296	-0.00949599
						11.2379	0.067476						11.2379	-0.0110774
						11.2462	0.0667846						11.2462	-0.012506
						11.2546	0.0660119						11.2546	-0.0137238
						11.2629	0.0652381						11.2629	-0.0146432
						11.2712	0.0645765						11.2712	-0.0153491
						11.2796	0.0641116						11.2796	-0.0158345
						11.2879	0.0638811						11.2879	-0.0161855
						11.2962	0.0638325						11.2962	-0.0165427
						11.3046	0.0639594						11.3046	-0.0169713
						11.3129	0.0641669						11.3129	-0.0174276
						11.3212	0.0643452						11.3212	-0.0177802
						11.3296	0.0644536						11.3296	-0.0179159
						11.3379	0.0644079						11.3379	-0.0176589
						11.3462	0.0642453						11.3462	-0.0169581
						11.3546	0.0639641						11.3546	-0.0159589
						11.3629	0.0636084						11.3629	-0.0147094
						11.3712	0.0632434						11.3712	-0.0135358
						11.3796	0.0628258						11.3796	-0.0126689
						11.3879	0.0624519						11.3879	-0.0121665
						11.3962	0.0621072						11.3962	-0.0121938
						11.4046	0.0618203						11.4046	-0.0127812
						11.4129	0.0616037						11.4129	-0.013572
						11.4212	0.061455						11.4212	-0.0147233
						11.4296	0.0613413						11.4296	-0.0160139
						11.4379	0.0612574						11.4379	-0.0176113
						11.4462	0.0611401						11.4462	-0.01938
						11.4546	0.0609524						11.4546	-0.0211847
						11.4629	0.0606693						11.4629	-0.0230678
						11.4712	0.0603117						11.4712	-0.0248909
						11.4796	0.0599184						11.4796	-0.0265931
						11.4879	0.0594957						11.4879	-0.0278726
						11.4962	0.0590958						11.4962	-0.0285163
						11.5046	0.0588098						11.5046	-0.0284726
						11.5129	0.0586398						11.5129	-0.0281129
						11.5212	0.0586002						11.5212	-0.0274275
						11.5296	0.0586973						11.5296	-0.0266136
						11.5379	0.0589018						11.5379	-0.0258175
						11.5462	0.0591773						11.5462	-0.0252631
						11.5546	0.0594456						11.5546	-0.0250305
						11.5629	0.0596996						11.5629	-0.0250691
						11.5712	0.059861						11.5712	-0.0251689
						11.5796	0.0599482						11.5796	-0.0251763
						11.5879	0.0599766						11.5879	-0.0249851
						11.5962	0.0599977						11.5962	-0.0246946
						11.6046	0.0599949						11.6046	-0.0242852
						11.6129	0.0599949						11.6129	-0.023866
						11.6212	0.0599964						11.6212	-0.0236307
						11.6296	0.0599678						11.6296	-0.0236803
						11.6379	0.0598981						11.6379	-0.0242312
						11.6462	0.0597219						11.6462	-0.0250979
						11.6546	0.0594422						11.6546	-0.0262587
						11.6629	0.0590709						11.6629	-0.0275818
						11.6712	0.0586804						11.6712	-0.0289454
						11.6796	0.0582916						11.6796	-0.0302975
						11.6879	0.0579355						11.6879	-0.0317417
						11.6962	0.057608						11.6962	-0.0331851
						11.7046	0.0572787						11.7046	-0.0346639
						11.7129	0.0569492						11.7129	-0.0361738
						11.7212	0.0566225						11.7212	-0.0375719
						11.7296	0.0562679						11.7296	-0.0387411
						11.7379	0.0559101						11.7379	-0.0394094
						11.7462	0.0555845						11.7462	-0.0396343
						11.7546	0.0553126						11.7546	-0.0392766
						11.7629	0.0551367						11.7629	-0.0386561
						11.7712	0.0550123						11.7712	-0.0378953
						11.7796	0.0548692						11.7796	-0.0374094
						11.7879	0.0546901						11.7879	-0.0374381
						11.7962	0.0543798						11.7962	-0.0380864
						11.8046	0.0539581						11.8046	-0.0393528
						11.8129	0.0534167						11.8129	-0.0411047
						11.8212	0.0528296						11.8212	-0.0429865
						11.8296	0.0522255						11.8296	-0.0446867
						11.8379	0.0517068						11.8379	-0.0460361
						11.8462	0.0513265						11.8462	-0.0467778
						11.8546	0.0510769						11.8546	-0.0470007
						11.8629	0.0509443						11.8629	-0.0468151
						11.8712	0.0509194						11.8712	-0.0464332
						11.8796	0.0509667						11.8796	-0.0461072
						11.8879	0.051002						11.8879	-0.0460456
						11.8962	0.0510295						11.8962	-0.0461315
						11.9046	0.0509948						11.9046	-0.0464182
						11.9129	0.0509807						11.9129	-0.0468947
						11.9212	0.0510495						11.9212	-0.0474774
						11.9296	0.0512473						11.9296	-0.0481151
						11.9379	0.0515565						11.9379	-0.0487548
						11.9462	0.0520272						11.9462	-0.0493099
						11.9546	0.0526686						11.9546	-0.0498514
						11.9629	0.0533893						11.9629	-0.0504099
						11.9712	0.0541136						11.9712	-0.0510454
						11.9796	0.0547684						11.9796	-0.051719
						11.9879	0.0552943						11.9879	-0.0524869
						11.9962	0.0557501						11.9962	-0.053523
						12.0046	0.0560755						12.0046	-0.0546994
						12.0129	0.0563342						12.0129	-0.0560719
						12.0212	0.0565115						12.0212	-0.0575322
						12.0296	0.0565858						12.0296	-0.0589115
						12.0379	0.0565341						12.0379	-0.0600769
						12.0462	0.0563461						12.0462	-0.0609588
						12.0546	0.055959						12.0546	-0.0616069
						12.0629	0.0554351						12.0629	-0.062048
						12.0712	0.0548193						12.0712	-0.0622783
						12.0796	0.054213						12.0796	-0.0623078
						12.0879	0.0536978						12.0879	-0.0620687
						12.0962	0.0533144						12.0962	-0.0615847
						12.1046	0.0530407						12.1046	-0.0608074
						12.1129	0.0528615						12.1129	-0.0598991
						12.1212	0.0526336						12.1212	-0.0589131
						12.1296	0.0522738						12.1296	-0.0580264
						12.1379	0.051755						12.1379	-0.0573651
						12.1462	0.0510956						12.1462	-0.0571493
						12.1546	0.0503775						12.1546	-0.0573424
						12.1629	0.0497261						12.1629	-0.0579582
						12.1712	0.049257						12.1712	-0.0586902
						12.1796	0.0490471						12.1796	-0.0595323
						12.1879	0.0491899						12.1879	-0.0604536
						12.1962	0.0496597						12.1962	-0.0612926
						12.2046	0.0503494						12.2046	-0.0621793
						12.2129	0.0511833						12.2129	-0.0630037
						12.2212	0.0519803						12.2212	-0.0639068
						12.2296	0.0526516						12.2296	-0.0648326
						12.2379	0.0530826						12.2379	-0.0658012
						12.2462	0.0532294						12.2462	-0.066711
						12.2546	0.0531284						12.2546	-0.0674964
						12.2629	0.0527551						12.2629	-0.0681427
						12.2712	0.0522407						12.2712	-0.068595
						12.2796	0.0516598						12.2796	-0.068862
						12.2879	0.05108						12.2879	-0.0691246
						12.2962	0.0505773						12.2962	-0.0694795
						12.3046	0.0501408						12.3046	-0.0699753
						12.3129	0.049799						12.3129	-0.0707987
						12.3212	0.0495902						12.3212	-0.0718784
						12.3296	0.049467						12.3296	-0.0730704
						12.3379	0.0495036						12.3379	-0.074296
						12.3462	0.0496478						12.3462	-0.0751135
						12.3546	0.0499582						12.3546	-0.0753576
						12.3629	0.0504163						12.3629	-0.0748943
						12.3712	0.0510116						12.3712	-0.0737741
						12.3796	0.0517132						12.3796	-0.0722344
						12.3879	0.0525035						12.3879	-0.0707298
						12.3962	0.0533235						12.3962	-0.0696636
						12.4046	0.0541786						12.4046	-0.0694046
						12.4129	0.0550867						12.4129	-0.0699823
						12.4212	0.056124						12.4212	-0.0714024
						12.4296	0.0572701						12.4296	-0.0734724
						12.4379	0.0585524						12.4379	-0.0757654
						12.4462	0.0599144						12.4462	-0.0782052
						12.4546	0.0612954						12.4546	-0.0804752
						12.4629	0.0626313						12.4629	-0.0825355
						12.4712	0.0638722						12.4712	-0.0843841
						12.4796	0.0649149						12.4796	-0.0860258
						12.4879	0.0657376						12.4879	-0.0873686
						12.4962	0.0663079						12.4962	-0.0884653
						12.5046	0.0667095						12.5046	-0.0891386
						12.5129	0.0669757						12.5129	-0.109829
						12.5212	0.0671607						12.5212	-0.110015
						12.5296	0.0673974						12.5296	-0.109908
						12.5379	0.0677419						12.5379	-0.10955
						12.5462	0.0682818						12.5462	-0.108804
						12.5546	0.0690315						12.5546	-0.107676
						12.5629	0.0698954						12.5629	-0.106343
						12.5712	0.0708236						12.5712	-0.104746
						12.5796	0.0716709						12.5796	-0.103026
						12.5879	0.0723451						12.5879	-0.101319
						12.5962	0.0727603						12.5962	-0.0997449
						12.6046	0.0728888						12.6046	-0.0984317
						12.6129	0.0727383						12.6129	-0.0974418
						12.6212	0.0723577						12.6212	-0.0966983
						12.6296	0.0718098						12.6296	-0.0959775
						12.6379	0.0711516						12.6379	-0.0953539
						12.6462	0.0704639						12.6462	-0.0946703
						12.6546	0.069771						12.6546	-0.093805
						12.6629	0.0691231						12.6629	-0.0928448
						12.6712	0.0685659						12.6712	-0.0918312
						12.6796	0.0680957						12.6796	-0.0910855
						12.6879	0.0677614						12.6879	-0.0906564
						12.6962	0.0674689						12.6962	-0.0905529
						12.7046	0.0672389						12.7046	-0.0906829
						12.7129	0.0669637						12.7129	-0.0909756
						12.7212	0.0665884						12.7212	-0.0912891
						12.7296	0.0660347						12.7296	-0.0914074
						12.7379	0.0653276						12.7379	-0.091129
						12.7462	0.0644215						12.7462	-0.0905123
						12.7546	0.0633876						12.7546	-0.0895556
						12.7629	0.0623049						12.7629	-0.088514
						12.7712	0.0612527						12.7712	-0.0874198
						12.7796	0.0603177						12.7796	-0.0863396
						12.7879	0.0595205						12.7879	-0.085167
						12.7962	0.0589229						12.7962	-0.0839913
						12.8046	0.0584979						12.8046	-0.0828154
						12.8129	0.0582532						12.8129	-0.0816337
						12.8212	0.0581351						12.8212	-0.0805041
						12.8296	0.0581055						12.8296	-0.0795436
						12.8379	0.0581103						12.8379	-0.0789712
						12.8462	0.0580817						12.8462	-0.0788347
						12.8546	0.0579851						12.8546	-0.0793047
						12.8629	0.0578189						12.8629	-0.0801051
						12.8712	0.057502						12.8712	-0.0811251
						12.8796	0.057029						12.8796	-0.0821693
						12.8879	0.0564113						12.8879	-0.0830024
						12.8962	0.0556699						12.8962	-0.0837098
						12.9046	0.0548899						12.9046	-0.0838946
						12.9129	0.0540851						12.9129	-0.0835542
						12.9212	0.0533259						12.9212	-0.0827413
						12.9296	0.0526645						12.9296	-0.0814804
						12.9379	0.052171						12.9379	-0.0801211
						12.9462	0.0518222						12.9462	-0.078593
						12.9546	0.0516726						12.9546	-0.0771791
						12.9629	0.0517226						12.9629	-0.0760699
						12.9712	0.0519157						12.9712	-0.0753787
						12.9796	0.0522888						12.9796	-0.0753751
						12.9879	0.0528123						12.9879	-0.0757029
						12.9962	0.0534795						12.9962	-0.0762331
						13.0046	0.0541968						13.0046	-0.0765718
						13.0129	0.0549767						13.0129	-0.07646
						13.0212	0.0557439						13.0212	-0.0756697
						13.0296	0.0564144						13.0296	-0.0741879
						13.0379	0.0569468						13.0379	-0.0721337
						13.0462	0.0572983						13.0462	-0.0697923
						13.0546	0.0574356						13.0546	-0.0675369
						13.0629	0.0574627						13.0629	-0.065742
						13.0712	0.0574224						13.0712	-0.0646604
						13.0796	0.0573765						13.0796	-0.0642232
						13.0879	0.0574233						13.0879	-0.0641865
						13.0962	0.0575707						13.0962	-0.0642599
						13.1046	0.0578512						13.1046	-0.0643499
						13.1129	0.05821						13.1129	-0.0641321
						13.1212	0.0585914						13.1212	-0.0636303
						13.1296	0.0589123						13.1296	-0.0628921
						13.1379	0.0591634						13.1379	-0.0621764
						13.1462	0.0592671						13.1462	-0.0615933
						13.1546	0.0592336						13.1546	-0.0614573
						13.1629	0.059089						13.1629	-0.0615652
						13.1712	0.0589038						13.1712	-0.0619779
						13.1796	0.0586588						13.1796	-0.06256
						13.1879	0.058433						13.1879	-0.0632178
						13.1962	0.0582254						13.1962	-0.0636771
						13.2046	0.0580302						13.2046	-0.0638041
						13.2129	0.0579314						13.2129	-0.0636147
						13.2212	0.0578455						13.2212	-0.0629247
						13.2296	0.0578158						13.2296	-0.061747
						13.2379	0.0577386						13.2379	-0.0601016
						13.2462	0.0576667						13.2462	-0.0582073
						13.2546	0.0575837						13.2546	-0.0561902
						13.2629	0.0575426						13.2629	-0.0544553
						13.2712	0.0575139						13.2712	-0.053062
						13.2796	0.0575184						13.2796	-0.0522942
						13.2879	0.0575581						13.2879	-0.0519783
						13.2962	0.0576214						13.2962	-0.0518605
						13.3046	0.0576673						13.3046	-0.0517886
						13.3129	0.0576496						13.3129	-0.0514597
						13.3212	0.057592						13.3212	-0.0508089
						13.3296	0.0574385						13.3296	-0.0498766
						13.3379	0.0572581						13.3379	-0.0488437
						13.3462	0.0570847						13.3462	-0.0477778
						13.3546	0.0569822						13.3546	-0.0469659
						13.3629	0.0569847						13.3629	-0.0464007
						13.3712	0.0571186						13.3712	-0.0459472
						13.3796	0.0573598						13.3796	-0.0454774
						13.3879	0.0576629						13.3879	-0.0447401
						13.3962	0.057947						13.3962	-0.0435686
						13.4046	0.0581339						13.4046	-0.0420231
						13.4129	0.0581386						13.4129	-0.0403163
						13.4212	0.0579311						13.4212	-0.0385957
						13.4296	0.0575465						13.4296	-0.0371713
						13.4379	0.0570255						13.4379	-0.0361102
						13.4462	0.0564706						13.4462	-0.0355037
						13.4546	0.0559726						13.4546	-0.0352755
						13.4629	0.0555643						13.4629	-0.0352009
						13.4712	0.0552531						13.4712	-0.0351118
						13.4796	0.0550351						13.4796	-0.0348296
						13.4879	0.0549177						13.4879	-0.0342116
						13.4962	0.0548394						13.4962	-0.0332215
						13.5046	0.0548338						13.5046	-0.0320887
						13.5129	0.054895						13.5129	-0.0308429
						13.5212	0.0550431						13.5212	-0.0295789
						13.5296	0.0553275						13.5296	-0.0282274
						13.5379	0.0556564						13.5379	-0.0269619
						13.5462	0.0559849						13.5462	-0.0257211
						13.5546	0.0562453						13.5546	-0.0245287
						13.5629	0.0563947						13.5629	-0.0231351
						13.5712	0.0564378						13.5712	-0.0216899
						13.5796	0.0563857						13.5796	-0.0200762
						13.5879	0.0562971						13.5879	-0.0183602
						13.5962	0.0562096						13.5962	-0.0166
						13.6046	0.0561661						13.6046	-0.0146779
						13.6129	0.0561828						13.6129	-0.0128231
						13.6212	0.0562176						13.6212	-0.01113
						13.6296	0.056207						13.6296	-0.00981282
						13.6379	0.0560957						13.6379	-0.00901396
						13.6462	0.0558766						13.6462	-0.00874528
						13.6546	0.0555441						13.6546	-0.00894533
						13.6629	0.0551947						13.6629	-0.00941814
						13.6712	0.0548098						13.6712	-0.00992689
						13.6796	0.0545121						13.6796	-0.0101611
						13.6879	0.0543188						13.6879	-0.00998485
						13.6962	0.0542275						13.6962	-0.00919255
						13.7046	0.0541336						13.7046	-0.00790171
						13.7129	0.0539988						13.7129	-0.00623255
						13.7212	0.0537701						13.7212	-0.00429318
						13.7296	0.0533574						13.7296	-0.00230067
						13.7379	0.0527573						13.7379	-0.000307197
						13.7462	0.0520151						13.7462	0.00140856
						13.7546	0.0512084						13.7546	0.00312651
						13.7629	0.0504493						13.7629	0.00464395
						13.7712	0.0498279						13.7712	0.00594504
						13.7796	0.0494581						13.7796	0.00708477
						13.7879	0.0493477						13.7879	0.00808869
						13.7962	0.0494493						13.7962	0.00899084
						13.8046	0.0497567						13.8046	0.00979688
						13.8129	0.0501815						13.8129	0.0106474
						13.8212	0.0505904						13.8212	0.0115229
						13.8296	0.0509466						13.8296	0.0122691
						13.8379	0.0511002						13.8379	0.0129896
						13.8462	0.0510888						13.8462	0.0137131
						13.8546	0.0508821						13.8546	0.0143288
						13.8629	0.0505721						13.8629	0.014894
						13.8712	0.0502079						13.8712	0.0155221
						13.8796	0.0498655						13.8796	0.0162634
						13.8879	0.0496746						13.8879	0.0171345
						13.8962	0.0496763						13.8962	0.0183679
						13.9046	0.0498194						13.9046	0.0198326
						13.9129	0.0500617						13.9129	0.0214612
						13.9212	0.0502848						13.9212	0.0231659
						13.9296	0.0503693						13.9296	0.0249053
						13.9379	0.0502016						13.9379	0.0264032
						13.9462	0.0497804						13.9462	0.0276284
						13.9546	0.0490886						13.9546	0.0283521
						13.9629	0.0482176						13.9629	0.0287455
						13.9712	0.0472935						13.9712	0.0287317
						13.9796	0.046484						13.9796	0.0284593
						13.9879	0.0458993						13.9879	0.027977
						13.9962	0.0456024						13.9962	0.0273522
						14.0046	0.0455922						14.0046	0.0267173
						14.0129	0.0458878						14.0129	0.0259913
						14.0212	0.0464152						14.0212	0.0252615
						14.0296	0.0470192						14.0296	0.0245983
						14.0379	0.0475988						14.0379	0.0242062
						14.0462	0.048049						14.0462	0.0242043
						14.0546	0.0483209						14.0546	0.0246211
						14.0629	0.0484203						14.0629	0.0255471
						14.0712	0.0483419						14.0712	0.0269201
						14.0796	0.048081						14.0796	0.0287193
						14.0879	0.0477569						14.0879	0.030775
						14.0962	0.0473906						14.0962	0.0329563
						14.1046	0.0470551						14.1046	0.0352024
						14.1129	0.0467262						14.1129	0.0374624
						14.1212	0.0464282						14.1212	0.0396285
						14.1296	0.0461644						14.1296	0.0416022
						14.1379	0.0459378						14.1379	0.0432015
						14.1462	0.045729						14.1462	0.0443097
						14.1546	0.0455354						14.1546	0.0449153
						14.1629	0.0454049						14.1629	0.0451999
						14.1712	0.0453445						14.1712	0.0454952
						14.1796	0.0453882						14.1796	0.04613
						14.1879	0.0455251						14.1879	0.047214
						14.1962	0.0457462						14.1962	0.0488891
						14.2046	0.0460394						14.2046	0.0510881
						14.2129	0.0463407						14.2129	0.0533565
						14.2212	0.0466124						14.2212	0.0556131
						14.2296	0.0468468						14.2296	0.0576091
						14.2379	0.0470135						14.2379	0.0590768
						14.2462	0.0470947						14.2462	0.0602849
						14.2546	0.0471091						14.2546	0.0613865
						14.2629	0.0470445						14.2629	0.0626125
						14.2712	0.0469278						14.2712	0.0641498
						14.2796	0.0467483						14.2796	0.0660176
						14.2879	0.0465301						14.2879	0.0682644
						14.2962	0.0462377						14.2962	0.0706638
						14.3046	0.0458932						14.3046	0.0731584
						14.3129	0.0455104						14.3129	0.0757774
						14.3212	0.0451452						14.3212	0.0782349
						14.3296	0.0448167						14.3296	0.0804787
						14.3379	0.0446179						14.3379	0.0823359
						14.3462	0.0445464						14.3462	0.0836053
						14.3546	0.0446645						14.3546	0.0841929
						14.3629	0.0449192						14.3629	0.0840573
						14.3712	0.045265						14.3712	0.0833029
						14.3796	0.0456796						14.3796	0.0821231
						14.3879	0.0460678						14.3879	0.0808412
						14.3962	0.0464007						14.3962	0.0796814
						14.4046	0.0466164						14.4046	0.0789634
						14.4129	0.0467202						14.4129	0.078721
						14.4212	0.046661						14.4212	0.0790046
						14.4296	0.0464937						14.4296	0.0798081
						14.4379	0.046223						14.4379	0.0808498
						14.4462	0.0458972						14.4462	0.0823063
						14.4546	0.0455998						14.4546	0.0840155
						14.4629	0.0453133						14.4629	0.0859898
						14.4712	0.0450608						14.4712	0.0882763
						14.4796	0.0448719						14.4796	0.0909667
						14.4879	0.0446935						14.4879	0.0938702
						14.4962	0.0445423						14.4962	0.0968889
						14.5046	0.044353						14.5046	0.0999199
						14.5129	0.0441329						14.5129	0.102655
						14.5212	0.0438685						14.5212	0.105153
						14.5296	0.043643						14.5296	0.107287
						14.5379	0.0434361						14.5379	0.108909
						14.5462	0.0432001						14.5462	0.1102
						14.5546	0.0429804						14.5546	0.111089
						14.5629	0.0427071						14.5629	0.111687
						14.5712	0.042424						14.5712	0.111892
						14.5796	0.0421207						14.5796	0.111825
						14.5879	0.0418467						14.5879	0.111648
						14.5962	0.0416411						14.5962	0.111573
						14.6046	0.0416444						14.6046	0.111788
						14.6129	0.0419063						14.6129	0.112491
						14.6212	0.0424892						14.6212	0.113727
						14.6296	0.0433459						14.6296	0.115459
						14.6379	0.0443993						14.6379	0.117605
						14.6462	0.0455057						14.6462	0.119864
						14.6546	0.0466048						14.6546	0.121983
						14.6629	0.0475289						14.6629	0.123748
						14.6712	0.0481995						14.6712	0.125044
						14.6796	0.0486274						14.6796	0.125794
						14.6879	0.0488391						14.6879	0.126257
						14.6962	0.0489108						14.6962	0.126701
						14.7046	0.0488792						14.7046	0.127111
						14.7129	0.048813						14.7129	0.127943
						14.7212	0.0487187						14.7212	0.12907
						14.7296	0.0486455						14.7296	0.130516
						14.7379	0.0485872						14.7379	0.132219
						14.7462	0.0485279						14.7462	0.133854
						14.7546	0.0484701						14.7546	0.135466
						14.7629	0.0484707						14.7629	0.136862
						14.7712	0.0484873						14.7712	0.138031
						14.7796	0.0485531						14.7796	0.139156
						14.7879	0.048611						14.7879	0.140398
						14.7962	0.0486726						14.7962	0.14183
						14.8046	0.0487046						14.8046	0.143487
						14.8129	0.0486993						14.8129	0.14553
						14.8212	0.0486221						14.8212	0.14778
						14.8296	0.0484882						14.8296	0.150138
						14.8379	0.0483213						14.8379	0.152554
						14.8462	0.048122						14.8462	0.154999
						14.8546	0.0478597						14.8546	0.157436
						14.8629	0.0475608						14.8629	0.159677
						14.8712	0.0472613						14.8712	0.16182
						14.8796	0.0469683						14.8796	0.163864
						14.8879	0.0467326						14.8879	0.165737
						14.8962	0.046539						14.8962	0.167471
						14.9046	0.0464374						14.9046	0.169104
						14.9129	0.04632						14.9129	0.17061
						14.9212	0.0461948						14.9212	0.171838
						14.9296	0.0459901						14.9296	0.172982
						14.9379	0.0456673						14.9379	0.174003
						14.9462	0.0452137						14.9462	0.175005
						14.9546	0.0447336						14.9546	0.175916
						14.9629	0.0442549						14.9629	0.177006
						14.9712	0.0439105						14.9712	0.17823
						14.9796	0.0437341						14.9796	0.179785
						14.9879	0.0437649						14.9879	0.181652
						14.9962	0.0439586						14.9962	0.183783
						15.0046	0.0442107						15.0046	0.185964
						15.0129	0.0444847						15.0129	0.188048
						15.0212	0.0446306						15.0212	0.190114
						15.0296	0.04463						15.0296	0.1919
						15.0379	0.0444826						15.0379	0.193307
						15.0462	0.0442736						15.0462	0.194345
						15.0546	0.0440083						15.0546	0.195026
						15.0629	0.0437621						15.0629	0.195486
						15.0712	0.0435522						15.0712	0.195855
						15.0796	0.0433806						15.0796	0.196332
						15.0879	0.0432747						15.0879	0.196935
						15.0962	0.0431782						15.0962	0.197829
						15.1046	0.0430182						15.1046	0.198891
						15.1129	0.0428379						15.1129	0.200141
						15.1212	0.0426315						15.1212	0.201422
						15.1296	0.042388						15.1296	0.202862
						15.1379	0.0421296						15.1379	0.204226
						15.1462	0.0419353						15.1462	0.205781
						15.1546	0.0417811						15.1546	0.207418
						15.1629	0.0417468						15.1629	0.209109
						15.1712	0.0418252						15.1712	0.211091
						15.1796	0.0420035						15.1796	0.213112
						15.1879	0.0421839						15.1879	0.21525
						15.1962	0.0423469						15.1962	0.217188
						15.2046	0.0424375						15.2046	0.21899
						15.2129	0.0424402						15.2129	0.220498
						15.2212	0.0423372						15.2212	0.221689
						15.2296	0.0421306						15.2296	0.222576
						15.2379	0.0418553						15.2379	0.223243
						15.2462	0.0415627						15.2462	0.223799
						15.2546	0.041298						15.2546	0.224532
						15.2629	0.0410229						15.2629	0.225528
						15.2712	0.0407997						15.2712	0.227015
						15.2796	0.0406175						15.2796	0.228933
						15.2879	0.0405676						15.2879	0.231254
						15.2962	0.0406468						15.2962	0.233894
						15.3046	0.0408509						15.3046	0.236742
						15.3129	0.0412214						15.3129	0.239361
						15.3212	0.0417017						15.3212	0.241757
						15.3296	0.0422915						15.3296	0.24358
						15.3379	0.0428618						15.3379	0.24496
						15.3462	0.0434131						15.3462	0.245876
						15.3546	0.0438313						15.3546	0.246644
						15.3629	0.0441186						15.3629	0.247357
						15.3712	0.0442534						15.3712	0.248146
						15.3796	0.0441968						15.3796	0.249127
						15.3879	0.0440194						15.3879	0.250403
						15.3962	0.0437439						15.3962	0.251802
						15.4046	0.0434471						15.4046	0.253385
						15.4129	0.0432171						15.4129	0.255069
						15.4212	0.0430691						15.4212	0.256794
						15.4296	0.0430582						15.4296	0.258511
						15.4379	0.0431985						15.4379	0.260221
						15.4462	0.0434094						15.4462	0.261742
						15.4546	0.0436035						15.4546	0.26311
						15.4629	0.0436816						15.4629	0.264146
						15.4712	0.0435907						15.4712	0.264865
						15.4796	0.0432804						15.4796	0.265346
						15.4879	0.042842						15.4879	0.265714
						15.4962	0.0423339						15.4962	0.266274
						15.5046	0.0418408						15.5046	0.267137
						15.5129	0.0414981						15.5129	0.268626
						15.5212	0.0413461						15.5212	0.270605
						15.5296	0.0413809						15.5296	0.273211
						15.5379	0.0415973						15.5379	0.276099
						15.5462	0.0418386						15.5462	0.279173
						15.5546	0.0421031						15.5546	0.282127
						15.5629	0.0422992						15.5629	0.284779
						15.5712	0.0424789						15.5712	0.286825
						15.5796	0.0426533						15.5796	0.28831
						15.5879	0.0428774						15.5879	0.289271
						15.5962	0.0431428						15.5962	0.289798
						15.6046	0.0435017						15.6046	0.289842
						15.6129	0.0438606						15.6129	0.289696
						15.6212	0.0442063						15.6212	0.289344
						15.6296	0.0444421						15.6296	0.289148
						15.6379	0.0445609						15.6379	0.289212
						15.6462	0.0445489						15.6462	0.289478
						15.6546	0.0444588						15.6546	0.29006
						15.6629	0.0442976						15.6629	0.290925
						15.6712	0.0440869						15.6712	0.292043
						15.6796	0.0438617						15.6796	0.293383
						15.6879	0.0436404						15.6879	0.294745
						15.6962	0.0434296						15.6962	0.296023
						15.7046	0.0432758						15.7046	0.297104
						15.7129	0.0431997						15.7129	0.298049
						15.7212	0.0432977						15.7212	0.298662
						15.7296	0.0435833						15.7296	0.298977
						15.7379	0.0440438						15.7379	0.298897
						15.7462	0.0446434						15.7462	0.298553
						15.7546	0.0453247						15.7546	0.298101
						15.7629	0.046102						15.7629	0.297657
						15.7712	0.0468782						15.7712	0.297366
						15.7796	0.0476562						15.7796	0.297479
						15.7879	0.048434						15.7879	0.298198
						15.7962	0.0492099						15.7962	0.299464
						15.8046	0.049991						15.8046	0.301342
						15.8129	0.0506804						15.8129	0.303641
						15.8212	0.0512645						15.8212	0.306218
						15.8296	0.0516857						15.8296	0.308818
						15.8379	0.0519415						15.8379	0.31125
						15.8462	0.0520571						15.8462	0.313417
						15.8546	0.0520657						15.8546	0.315088
						15.8629	0.0520372						15.8629	0.316427
						15.8712	0.0520717						15.8712	0.317466
						15.8796	0.0521888						15.8796	0.31832
						15.8879	0.0524383						15.8879	0.319179
						15.8962	0.0527865						15.8962	0.320127
						15.9046	0.0532424						15.9046	0.32143
						15.9129	0.0537736						15.9129	0.322975
						15.9212	0.0543705						15.9212	0.324815
						15.9296	0.0549259						15.9296	0.326896
						15.9379	0.0554235						15.9379	0.329214
						15.9462	0.0558734						15.9462	0.331633
						15.9546	0.0562545						15.9546	0.334014
						15.9629	0.0565386						15.9629	0.336194
						15.9712	0.0567479						15.9712	0.337972
						15.9796	0.0568643						15.9796	0.339242
						15.9879	0.0569855						15.9879	0.339708
						15.9962	0.0571092						15.9962	0.339631
						16.0046	0.0573302						16.0046	0.339004
						16.0129	0.0576672						16.0129	0.338191
						16.0212	0.0581632						16.0212	0.337387
						16.0296	0.0588319						16.0296	0.336782
						16.0379	0.0596319						16.0379	0.336258
						16.0462	0.0604523						16.0462	0.335922
						16.0546	0.0611978						16.0546	0.335545
						16.0629	0.0618375						16.0629	0.334941
						16.0712	0.06228						16.0712	0.334038
						16.0796	0.0625471						16.0796	0.332946
						16.0879	0.062713						16.0879	0.331876
						16.0962	0.0628269						16.0962	0.330991
						16.1046	0.0629612						16.1046	0.330492
						16.1129	0.0631277						16.1129	0.330414
						16.1212	0.0633569						16.1212	0.330756
						16.1296	0.0635963						16.1296	0.331524
						16.1379	0.0637644						16.1379	0.332809
						16.1462	0.0638297						16.1462	0.334432
						16.1546	0.0637778						16.1546	0.336258
						16.1629	0.0635978						16.1629	0.338234
						16.1712	0.0633628						16.1712	0.340228
						16.1796	0.0631226						16.1796	0.342121
						16.1879	0.0629495						16.1879	0.34379
						16.1962	0.0628834						16.1962	0.345133
						16.2046	0.0629802						16.2046	0.346211
						16.2129	0.0632847						16.2129	0.347081
						16.2212	0.0638249						16.2212	0.347814
						16.2296	0.0645285						16.2296	0.348537
						16.2379	0.0653678						16.2379	0.349261
						16.2462	0.0662978						16.2462	0.349986
						16.2546	0.0672258						16.2546	0.350704
						16.2629	0.0681322						16.2629	0.35148
						16.2712	0.0689249						16.2712	0.352361
						16.2796	0.0695743						16.2796	0.353434
						16.2879	0.0701156						16.2879	0.354831
						16.2962	0.0705533						16.2962	0.356742
						16.3046	0.0708879						16.3046	0.359033
						16.3129	0.0711147						16.3129	0.361589
						16.3212	0.07127						16.3212	0.364284
						16.3296	0.0714203						16.3296	0.367007
						16.3379	0.0715685						16.3379	0.369546
						16.3462	0.0718131						16.3462	0.372037
						16.3546	0.0721676						16.3546	0.374245
						16.3629	0.0726547						16.3629	0.376409
						16.3712	0.0732271						16.3712	0.378638
						16.3796	0.0738522						16.3796	0.380972
						16.3879	0.0744332						16.3879	0.383502
						16.3962	0.0748795						16.3962	0.386244
						16.4046	0.0751127						16.4046	0.38917
						16.4129	0.0751188						16.4129	0.392218
						16.4212	0.0749675						16.4212	0.395571
						16.4296	0.0747127						16.4296	0.39901
						16.4379	0.0744414						16.4379	0.402613
						16.4462	0.0742007						16.4462	0.40623
						16.4546	0.0741005						16.4546	0.409875
						16.4629	0.074207						16.4629	0.413566
						16.4712	0.0745368						16.4712	0.417122
						16.4796	0.0750773						16.4796	0.420658
						16.4879	0.0757702						16.4879	0.424104
						16.4962	0.0765162						16.4962	0.427626
						16.5046	0.0772906						16.5046	0.43108
						16.5129	0.0779924						16.5129	0.434797
						16.5212	0.0785653						16.5212	0.438805
						16.5296	0.0789926						16.5296	0.443309
						16.5379	0.0793162						16.5379	0.448458
						16.5462	0.0795897						16.5462	0.454233
						16.5546	0.0798007						16.5546	0.460666
						16.5629	0.0800133						16.5629	0.467845
						16.5712	0.0802019						16.5712	0.475477
						16.5796	0.080362						16.5796	0.483429
						16.5879	0.0805287						16.5879	0.491462
						16.5962	0.0806514						16.5962	0.499518
						16.6046	0.0807708						16.6046	0.507575
						16.6129	0.080827						16.6129	0.515609
						16.6212	0.0808455						16.6212	0.523567
						16.6296	0.0807787						16.6296	0.531521
						16.6379	0.0806107						16.6379	0.5396
						16.6462	0.0802974						16.6462	0.54797
						16.6546	0.0797782						16.6546	0.556945
[truncated: 1,003 more rows]

## Sheet: Chain_extension_PS-PBMA_FigS12
DATA for chain extension PBMA (100)-PS(100)
							PS (DP=100)							PBMA (DP=100)
							Elution time (min)	Response						Elution time (min)	Response
							0	0.0906393						0	-0.00192247
							0.0212333	0.0890809						0.0212333	-0.00192634
							0.0295667	0.0868702						0.0295667	-0.0018929
							0.0379	0.0874788						0.0379	-0.00181462
							0.0462333	0.0902021						0.0462333	-0.00179692
							0.0545667	0.0951001						0.0545667	-0.00168312
							0.0629	0.102817						0.0629	-0.001551
							0.0712333	0.109543						0.0712333	-0.00149251
							0.0795667	0.119027						0.0795667	-0.00137355
							0.0879	0.128061						0.0879	-0.00130218
							0.0962333	0.134772						0.0962333	-0.00134064
							0.104567	0.138606						0.104567	-0.00142446
							0.1129	0.136787						0.1129	-0.00162943
							0.121233	0.132659						0.121233	-0.00193783
							0.129567	0.122986						0.129567	-0.00238616
							0.1379	0.112625						0.1379	-0.00281742
							0.146233	0.100713						0.146233	-0.00325008
							0.154567	0.0887606						0.154567	-0.00369598
							0.1629	0.0782783						0.1629	-0.00403213
							0.171233	0.068771						0.171233	-0.00433692
							0.179567	0.0636605						0.179567	-0.00458387
							0.1879	0.0598179						0.1879	-0.00476947
							0.196233	0.0577232						0.196233	-0.00491111
							0.204567	0.0573158						0.204567	-0.00499108
							0.2129	0.0573625						0.2129	-0.00512098
							0.221233	0.0573642						0.221233	-0.00524751
							0.229567	0.0573963						0.229567	-0.00543368
							0.2379	0.0569063						0.2379	-0.00573113
							0.246233	0.054354						0.246233	-0.0059336
							0.254567	0.0533195						0.254567	-0.00630695
							0.2629	0.0509627						0.2629	-0.0065869
							0.271233	0.0484879						0.271233	-0.00688831
							0.279567	0.0445172						0.279567	-0.00713753
							0.2879	0.0419248						0.2879	-0.00733754
							0.296233	0.0390101						0.296233	-0.00755107
							0.304567	0.0347503						0.304567	-0.00769659
							0.3129	0.0309387						0.3129	-0.00783751
							0.321233	0.0266839						0.321233	-0.0080667
							0.329567	0.0250876						0.329567	-0.00820126
							0.3379	0.0227707						0.3379	-0.00833767
							0.346233	0.0229167						0.346233	-0.00858009
							0.354567	0.0232431						0.354567	-0.00874128
							0.3629	0.0253928						0.3629	-0.00885913
							0.371233	0.0278593						0.371233	-0.00897977
							0.379567	0.0327571						0.379567	-0.00911419
							0.3879	0.0368775						0.3879	-0.00912087
							0.396233	0.0411145						0.396233	-0.00917071
							0.404567	0.0466811						0.404567	-0.00908682
							0.4129	0.0507042						0.4129	-0.00907195
							0.421233	0.053098						0.421233	-0.00897973
							0.429567	0.0559327						0.429567	-0.00895532
							0.4379	0.057375						0.4379	-0.0088491
							0.446233	0.0572148						0.446233	-0.00872302
							0.454567	0.0556765						0.454567	-0.00859363
							0.4629	0.0550027						0.4629	-0.00847624
							0.471233	0.0543742						0.471233	-0.00832087
							0.479567	0.052721						0.479567	-0.00811881
							0.4879	0.0537881						0.4879	-0.00810195
							0.496233	0.0550228						0.496233	-0.00803736
							0.504567	0.0553637						0.504567	-0.00798831
							0.5129	0.0557874						0.5129	-0.00799193
							0.521233	0.054956						0.521233	-0.0079967
							0.529567	0.0542723						0.529567	-0.00795166
							0.5379	0.051696						0.5379	-0.00788813
							0.546233	0.0492284						0.546233	-0.00776204
							0.554567	0.0477452						0.554567	-0.00757589
							0.5629	0.0446957						0.5629	-0.00740801
							0.571233	0.043356						0.571233	-0.00725892
							0.579567	0.0432575						0.579567	-0.0071015
							0.5879	0.0455281						0.5879	-0.0070283
							0.596233	0.047026						0.596233	-0.00696557
							0.604567	0.0507498						0.604567	-0.00691951
							0.6129	0.0540964						0.6129	-0.00691028
							0.621233	0.0590246						0.621233	-0.00682671
							0.629567	0.063738						0.629567	-0.00684955
							0.6379	0.0681102						0.6379	-0.00682647
							0.646233	0.0721069						0.646233	-0.00675767
							0.654567	0.0759664						0.654567	-0.00668993
							0.6629	0.0801515						0.6629	-0.00656517
							0.671233	0.0830225						0.671233	-0.00642124
							0.679567	0.0848448						0.679567	-0.00624447
							0.6879	0.0877924						0.6879	-0.00596056
							0.696233	0.0894089						0.696233	-0.00575205
							0.704567	0.0894307						0.704567	-0.00556236
							0.7129	0.087779						0.7129	-0.00540117
							0.721233	0.0854531						0.721233	-0.00539579
							0.729567	0.0836052						0.729567	-0.00537525
							0.7379	0.080893						0.7379	-0.00548484
							0.746233	0.0783041						0.746233	-0.0056143
							0.754567	0.075554						0.754567	-0.00574106
							0.7629	0.0756639						0.7629	-0.00584674
							0.771233	0.0750498						0.771233	-0.00583764
							0.779567	0.0753413						0.779567	-0.00584554
							0.7879	0.0774812						0.7879	-0.00580859
							0.796233	0.0798594						0.796233	-0.00574683
							0.804567	0.0813341						0.804567	-0.00569032
							0.8129	0.0849972						0.8129	-0.00550413
							0.821233	0.0865044						0.821233	-0.00538407
							0.829567	0.0887473						0.829567	-0.00526761
							0.8379	0.091371						0.8379	-0.0051059
							0.846233	0.0939096						0.846233	-0.00492134
							0.854567	0.0939126						0.854567	-0.00472783
							0.8629	0.0951853						0.8629	-0.0046058
							0.871233	0.0950169						0.871233	-0.00443087
							0.879567	0.0929876						0.879567	-0.00435592
							0.8879	0.0916332						0.8879	-0.00425956
							0.896233	0.090148						0.896233	-0.00416471
							0.904567	0.0886069						0.904567	-0.00407723
							0.9129	0.0847663						0.9129	-0.00407381
							0.921233	0.0834241						0.921233	-0.00407405
							0.929567	0.0823147						0.929567	-0.00407086
							0.9379	0.0823758						0.9379	-0.00409556
							0.946233	0.0830023						0.946233	-0.004163
							0.954567	0.0853318						0.954567	-0.00423065
							0.9629	0.0892561						0.9629	-0.00423903
							0.971233	0.0930385						0.971233	-0.00423864
							0.979567	0.096066						0.979567	-0.00423983
							0.9879	0.0992735						0.9879	-0.00422687
							0.996233	0.100399						0.996233	-0.0041114
							1.00457	0.100248						1.00457	-0.00407814
							1.0129	0.096713						1.0129	-0.00397612
							1.02123	0.0926157						1.02123	-0.00390702
							1.02957	0.087163						1.02957	-0.00384257
							1.0379	0.0803231						1.0379	-0.00380189
							1.04623	0.0738183						1.04623	-0.00382986
							1.05457	0.0671775						1.05457	-0.00388651
							1.0629	0.0613464						1.0629	-0.00399947
							1.07123	0.0573925						1.07123	-0.00412764
							1.07957	0.0535331						1.07957	-0.00424703
							1.0879	0.0522645						1.0879	-0.0043152
							1.09623	0.0516585						1.09623	-0.00441997
							1.10457	0.0546832						1.10457	-0.00452023
							1.1129	0.059581						1.1129	-0.0045688
							1.12123	0.065988						1.12123	-0.00450637
							1.12957	0.0728289						1.12957	-0.00450558
							1.1379	0.0808637						1.1379	-0.00449316
							1.14623	0.0883989						1.14623	-0.00443202
							1.15457	0.0943911						1.15457	-0.00432431
							1.1629	0.0989356						1.1629	-0.00428873
							1.17123	0.100741						1.17123	-0.00419325
							1.17957	0.100773						1.17957	-0.00418398
							1.1879	0.0982235						1.1879	-0.00419083
							1.19623	0.095189						1.19623	-0.00425319
							1.20457	0.0909706						1.20457	-0.00433433
							1.2129	0.0878785						1.2129	-0.00447015
							1.22123	0.085109						1.22123	-0.00458997
							1.22957	0.0836119						1.22957	-0.00476742
							1.2379	0.0823053						1.2379	-0.00482865
							1.24623	0.0828513						1.24623	-0.00491356
							1.25457	0.0830761						1.25457	-0.00500019
							1.2629	0.083025						1.2629	-0.00498378
							1.27123	0.0837025						1.27123	-0.00502124
							1.27957	0.0835311						1.27957	-0.00508771
							1.2879	0.0847838						1.2879	-0.00508954
							1.29623	0.085187						1.29623	-0.00508923
							1.30457	0.0876615						1.30457	-0.0050963
							1.3129	0.0894949						1.3129	-0.00504301
							1.32123	0.0921815						1.32123	-0.0049071
							1.32957	0.094851						1.32957	-0.00479091
							1.3379	0.0975785						1.3379	-0.00455479
							1.34623	0.101199						1.34623	-0.00441528
							1.35457	0.102311						1.35457	-0.00419378
							1.3629	0.103922						1.3629	-0.00404774
							1.37123	0.103838						1.37123	-0.00390871
							1.37957	0.101175						1.37957	-0.00395736
							1.3879	0.0996869						1.3879	-0.00396255
							1.39623	0.0972393						1.39623	-0.00408441
							1.40457	0.0963152						1.40457	-0.00415373
							1.4129	0.0958703						1.4129	-0.00428927
							1.42123	0.09484						1.42123	-0.00437471
							1.42957	0.0968429						1.42957	-0.00443608
							1.4379	0.0995075						1.4379	-0.00449853
							1.44623	0.100892						1.44623	-0.00455873
							1.45457	0.102363						1.45457	-0.00448623
							1.4629	0.1029						1.4629	-0.00445032
							1.47123	0.10135						1.47123	-0.00441685
							1.47957	0.0994968						1.47957	-0.00440072
							1.4879	0.0955978						1.4879	-0.00429949
							1.49623	0.0927567						1.49623	-0.00423828
							1.50457	0.0901658						1.50457	-0.00424518
							1.5129	0.0881024						1.5129	-0.00429073
							1.52123	0.0882754						1.52123	-0.00427492
							1.52957	0.0888654						1.52957	-0.00434771
							1.5379	0.0912463						1.5379	-0.00448814
							1.54623	0.0927543						1.54623	-0.00455643
							1.55457	0.0940985						1.55457	-0.0046726
							1.5629	0.095599						1.5629	-0.00480596
							1.57123	0.09588						1.57123	-0.00488394
							1.57957	0.0951848						1.57957	-0.00490951
							1.5879	0.0941058						1.5879	-0.00494215
							1.59623	0.0950803						1.59623	-0.00488438
							1.60457	0.0938488						1.60457	-0.00481892
							1.6129	0.0928283						1.6129	-0.00469073
							1.62123	0.0920228						1.62123	-0.0045742
							1.62957	0.0905178						1.62957	-0.00444177
							1.6379	0.0899499						1.6379	-0.00434759
							1.64623	0.0883858						1.64623	-0.0043413
							1.65457	0.0882914						1.65457	-0.00428374
							1.6629	0.0882857						1.6629	-0.00423827
							1.67123	0.0882905						1.67123	-0.0042221
							1.67957	0.0882963						1.67957	-0.00418359
							1.6879	0.0882634						1.6879	-0.0041469
							1.69623	0.0883716						1.69623	-0.00413099
							1.70457	0.0871772						1.70457	-0.00407571
							1.7129	0.0858085						1.7129	-0.00407498
							1.72123	0.0845059						1.72123	-0.00407084
							1.72957	0.0826876						1.72957	-0.00409296
							1.7379	0.0806687						1.7379	-0.00416065
							1.74623	0.0794013						1.74623	-0.00422807
							1.75457	0.0780471						1.75457	-0.00424027
							1.7629	0.0767127						1.7629	-0.00424083
							1.77123	0.0767215						1.77123	-0.00428189
							1.77957	0.0770619						1.77957	-0.00421885
							1.7879	0.0785895						1.7879	-0.00413652
							1.79623	0.079778						1.79623	-0.00395625
							1.80457	0.0821327						1.80457	-0.00382604
							1.8129	0.0835918						1.8129	-0.00364354
							1.82123	0.0862649						1.82123	-0.00345333
							1.82957	0.0870465						1.82957	-0.00328156
							1.8379	0.088044						1.8379	-0.00318548
							1.84623	0.0908254						1.84623	-0.00311771
							1.85457	0.0935566						1.85457	-0.00313469
							1.8629	0.0950581						1.8629	-0.00331356
							1.87123	0.0977522						1.87123	-0.00349428
							1.87957	0.100003						1.87957	-0.00369296
							1.8879	0.101348						1.8879	-0.00395508
							1.89623	0.102189						1.89623	-0.0041373
							1.90457	0.10114						1.90457	-0.00430624
							1.9129	0.0998416						1.9129	-0.00434259
							1.92123	0.097439						1.92123	-0.00434011
							1.92957	0.0975409						1.92957	-0.00432799
							1.9379	0.0974438						1.9379	-0.00418016
							1.94623	0.0976544						1.94623	-0.00400583
							1.95457	0.0965118						1.95457	-0.00393068
							1.9629	0.0973688						1.9629	-0.00382091
							1.97123	0.0963306						1.97123	-0.00380806
							1.97957	0.0949345						1.97957	-0.00379894
							1.9879	0.0940124						1.9879	-0.0037705
							1.99623	0.0929694						1.99623	-0.00376401
							2.00457	0.0909908						2.00457	-0.00369393
							2.0129	0.0888915						2.0129	-0.00365545
							2.02123	0.0860771						2.02123	-0.00364276
							2.02957	0.0832959						2.02957	-0.00364324
							2.0379	0.0797029						2.0379	-0.00364446
							2.04623	0.0761114						2.04623	-0.00363868
							2.05457	0.0720281						2.05457	-0.00367552
							2.0629	0.0684388						2.0629	-0.00370069
							2.07123	0.0664124						2.07123	-0.00370053
							2.07957	0.0653012						2.07957	-0.00364087
							2.0879	0.0630043						2.0879	-0.00358685
							2.09623	0.0647247						2.09623	-0.00357597
							2.10457	0.0658709						2.10457	-0.00349989
							2.1129	0.0671028						2.1129	-0.00347589
							2.12123	0.0686058						2.12123	-0.00347923
							2.12957	0.0687042						2.12957	-0.00347871
							2.1379	0.0700071						2.1379	-0.00347721
							2.14623	0.0695293						2.14623	-0.00349334
							2.15457	0.0686707						2.15457	-0.00353943
							2.1629	0.0681666						2.1629	-0.00353257
							2.17123	0.0659505						2.17123	-0.00353352
							2.17957	0.0631618						2.17957	-0.00353426
							2.1879	0.0617151						2.1879	-0.0035369
							2.19623	0.0589867						2.19623	-0.00359482
							2.20457	0.0588221						2.20457	-0.00358111
							2.2129	0.0589654						2.2129	-0.00362588
							2.22123	0.0582674						2.22123	-0.00360585
							2.22957	0.0582913						2.22957	-0.00358709
							2.2379	0.0595526						2.2379	-0.00358883
							2.24623	0.0608196						2.24623	-0.00357979
							2.25457	0.0629263						2.25457	-0.0035326
							2.2629	0.0667557						2.2629	-0.00350386
							2.27123	0.0681071						2.27123	-0.0035053
							2.27957	0.0716016						2.27957	-0.00358527
							2.2879	0.074337						2.2879	-0.00358714
							2.29623	0.0770694						2.29623	-0.00370988
							2.30457	0.0795997						2.30457	-0.00376898
							2.3129	0.080195						2.3129	-0.00381889
							2.32123	0.0811165						2.32123	-0.00377161
							2.32957	0.0805221						2.32957	-0.00375599
							2.3379	0.0803227						2.3379	-0.00370199
							2.34623	0.07771						2.34623	-0.00369914
							2.35457	0.0751144						2.35457	-0.00369783
							2.3629	0.0721988						2.3629	-0.00370017
							2.37123	0.0677433						2.37123	-0.00369102
							2.37957	0.0650764						2.37957	-0.00374495
							2.3879	0.060023						2.3879	-0.00370485
							2.39623	0.0583156						2.39623	-0.00369799
							2.40457	0.0558463						2.40457	-0.00364017
							2.4129	0.0549467						2.4129	-0.00363272
							2.42123	0.0550239						2.42123	-0.00355408
							2.42957	0.0550163						2.42957	-0.00353741
							2.4379	0.0549821						2.4379	-0.0034856
							2.44623	0.0550373						2.44623	-0.00352968
							2.45457	0.0537862						2.45457	-0.00365169
							2.4629	0.0536299						2.4629	-0.00372659
							2.47123	0.052143						2.47123	-0.00383373
							2.47957	0.0506722						2.47957	-0.00388811
							2.4879	0.0503492						2.4879	-0.00391524
							2.49623	0.0494161						2.49623	-0.00386102
							2.50457	0.0493864						2.50457	-0.00374489
							2.5129	0.050413						2.5129	-0.00354182
							2.52123	0.0501669						2.52123	-0.00331446
							2.52957	0.0510659						2.52957	-0.00310179
							2.5379	0.0507605						2.5379	-0.00288206
							2.54623	0.0501424						2.54623	-0.00273955
							2.55457	0.0514797						2.55457	-0.00268186
							2.5629	0.049134						2.5629	-0.00262194
							2.57123	0.0494801						2.57123	-0.00264362
							2.57957	0.0487764						2.57957	-0.00269993
							2.5879	0.0479761						2.5879	-0.00279823
							2.59623	0.0490506						2.59623	-0.0028855
							2.60457	0.0503033						2.60457	-0.00294357
							2.6129	0.0504553						2.6129	-0.00306611
							2.62123	0.0533483						2.62123	-0.00311557
							2.62957	0.0559831						2.62957	-0.00318383
							2.6379	0.0587471						2.6379	-0.0032389
							2.64623	0.0603129						2.64623	-0.00335279
							2.65457	0.0628125						2.65457	-0.00342578
							2.6629	0.0642333						2.6629	-0.00353768
							2.67123	0.064144						2.67123	-0.00361023
							2.67957	0.0646228						2.67957	-0.00371343
							2.6879	0.0655076						2.6879	-0.00366847
							2.69623	0.0653294						2.69623	-0.00361538
							2.70457	0.0654805						2.70457	-0.00345637
							2.7129	0.064211						2.7129	-0.00332313
							2.72123	0.0641199						2.72123	-0.00313497
							2.72957	0.0626191						2.72957	-0.00293007
							2.7379	0.061383						2.7379	-0.00274518
							2.74623	0.0596693						2.74623	-0.00267226
							2.75457	0.0605926						2.75457	-0.00253776
							2.7629	0.0595058						2.7629	-0.00246351
							2.77123	0.0620836						2.77123	-0.00245997
							2.77957	0.0632564						2.77957	-0.0023902
							2.7879	0.0649975						2.7879	-0.0023452
							2.79623	0.0678436						2.79623	-0.00237898
							2.80457	0.0695204						2.80457	-0.00245661
							2.8129	0.0719787						2.8129	-0.00245508
							2.82123	0.0745263						2.82123	-0.00263411
							2.82957	0.0785567						2.82957	-0.0027531
							2.8379	0.0806533						2.8379	-0.00297061
							2.84623	0.082651						2.84623	-0.00318966
							2.85457	0.0836769						2.85457	-0.00340521
							2.8629	0.083714						2.8629	-0.00366546
							2.87123	0.0814587						2.87123	-0.00385287
							2.87957	0.0784961						2.87957	-0.00397438
							2.8879	0.073232						2.8879	-0.00403766
							2.89623	0.0694103						2.89623	-0.00407772
							2.90457	0.0660119						2.90457	-0.00407651
							2.9129	0.0644739						2.9129	-0.00403637
							2.92123	0.0630803						2.92123	-0.00391785
							2.92957	0.0630505						2.92957	-0.00373867
							2.9379	0.0630149						2.9379	-0.00354072
							2.94623	0.063128						2.94623	-0.0032832
							2.95457	0.0624145						2.95457	-0.00306911
							2.9629	0.0611506						2.9629	-0.00287619
							2.97123	0.0585137						2.97123	-0.00278736
							2.97957	0.058324						2.97957	-0.00272582
							2.9879	0.05731						2.9879	-0.00268006
							2.99623	0.0570124						2.99623	-0.00267972
							3.00457	0.0560353						3.00457	-0.00270569
							3.0129	0.0563049						3.0129	-0.00273054
							3.02123	0.0552545						3.02123	-0.00273012
							3.02957	0.0538526						3.02957	-0.00272677
							3.0379	0.0523602						3.0379	-0.00284299
							3.04623	0.0499362						3.04623	-0.00285864
							3.05457	0.0485141						3.05457	-0.00299993
							3.0629	0.0448367						3.0629	-0.00312612
							3.07123	0.041403						3.07123	-0.00319218
							3.07957	0.0411299						3.07957	-0.00336787
							3.0879	0.0400871						3.0879	-0.00343515
							3.09623	0.0401014						3.09623	-0.00349784
							3.10457	0.0405448						3.10457	-0.00351196
							3.1129	0.0409756						3.1129	-0.00350766
							3.12123	0.0427709						3.12123	-0.00350375
							3.12957	0.0444692						3.12957	-0.00339521
							3.1379	0.0470636						3.1379	-0.00320922
							3.14623	0.0494978						3.14623	-0.00308619
							3.15457	0.0514212						3.15457	-0.0029622
							3.1629	0.054629						3.1629	-0.00286203
							3.17123	0.0558963						3.17123	-0.00279825
							3.17957	0.0560431						3.17957	-0.00278072
							3.1879	0.0583014						3.1879	-0.00278345
							3.19623	0.0583996						3.19623	-0.00279143
							3.20457	0.0598202						3.20457	-0.00292919
							3.2129	0.0617003						3.2129	-0.00303649
							3.22123	0.0638789						3.22123	-0.00323796
							3.22957	0.0649762						3.22957	-0.00340904
							3.2379	0.0674131						3.2379	-0.00357426
							3.24623	0.0674632						3.24623	-0.00376544
							3.25457	0.0661652						3.25457	-0.00393998
							3.2629	0.0646018						3.2629	-0.00404322
							3.27123	0.0616978						3.27123	-0.00410621
							3.27957	0.0591358						3.27957	-0.00413646
							3.2879	0.0554528						3.2879	-0.00408156
							3.29623	0.0526284						3.29623	-0.00401739
							3.30457	0.0514324						3.30457	-0.00388779
							3.3129	0.0514631						3.3129	-0.00379154
							3.32123	0.0518485						3.32123	-0.00369607
							3.32957	0.0542243						3.32957	-0.00363611
							3.3379	0.0560255						3.3379	-0.00364404
							3.34623	0.0572904						3.34623	-0.00364408
							3.35457	0.0596846						3.35457	-0.00365251
							3.3629	0.0612748						3.3629	-0.00377503
							3.37123	0.0636831						3.37123	-0.00383178
							3.37957	0.0648628						3.37957	-0.00385148
							3.3879	0.0662406						3.3879	-0.00389695
							3.39623	0.0663144						3.39623	-0.00390944
							3.40457	0.0675693						3.40457	-0.00390705
							3.4129	0.0677336						3.4129	-0.00384316
							3.42123	0.0688176						3.42123	-0.00378416
							3.42957	0.0688343						3.42957	-0.00375435
							3.4379	0.0677537						3.4379	-0.00371558
							3.44623	0.0685214						3.44623	-0.00369376
							3.45457	0.068705						3.45457	-0.00375399
							3.4629	0.0674023						3.4629	-0.00381397
							3.47123	0.0680225						3.47123	-0.00388919
							3.47957	0.0681427						3.47957	-0.0039861
							3.4879	0.0682294						3.4879	-0.00412301
							3.49623	0.0686998						3.49623	-0.0042631
							3.50457	0.0698225						3.50457	-0.00444054
							3.5129	0.071188						3.5129	-0.00462763
							3.52123	0.0725526						3.52123	-0.00474171
							3.52957	0.0739124						3.52957	-0.00487468
							3.5379	0.0744624						3.5379	-0.00497478
							3.54623	0.0743558						3.54623	-0.00499091
							3.55457	0.0744406						3.55457	-0.00498942
							3.5629	0.0733708						3.5629	-0.0049901
							3.57123	0.0736095						3.57123	-0.0049749
							3.57957	0.0744877						3.57957	-0.0049641
							3.5879	0.074372						3.5879	-0.00504331
							3.59623	0.074377						3.59623	-0.00506173
							3.60457	0.0744384						3.60457	-0.00518532
							3.6129	0.073412						3.6129	-0.00525476
							3.62123	0.0721962						3.62123	-0.00531143
							3.62957	0.0720158						3.62957	-0.00532387
							3.6379	0.0703429						3.6379	-0.00537161
							3.64623	0.0699994						3.64623	-0.00535936
							3.65457	0.0687717						3.65457	-0.00539958
							3.6629	0.0708935						3.6629	-0.00546091
							3.67123	0.0735779						3.67123	-0.00558715
							3.67957	0.0766915						3.67957	-0.00571138
							3.6879	0.081563						3.6879	-0.0058292
							3.69623	0.0871183						3.69623	-0.00596523
							3.70457	0.0910327						3.70457	-0.00604192
							3.7129	0.0957593						3.7129	-0.00616077
							3.72123	0.0997185						3.72123	-0.00621977
							3.72957	0.101282						3.72957	-0.0063393
							3.7379	0.103311						3.7379	-0.00642261
							3.74623	0.103728						3.74623	-0.00649162
							3.75457	0.104419						3.75457	-0.00655489
							3.7629	0.104376						3.7629	-0.00663971
							3.77123	0.103188						3.77123	-0.00670055
							3.77957	0.100596						3.77957	-0.00675641
							3.7879	0.0990442						3.7879	-0.00678032
							3.79623	0.0968514						3.79623	-0.00690947
							3.80457	0.0955507						3.80457	-0.00688175
							3.8129	0.0949686						3.8129	-0.00690781
							3.82123	0.0962934						3.82123	-0.00692164
							3.82957	0.0964884						3.82957	-0.00692027
							3.8379	0.098571						3.8379	-0.00693142
							3.84623	0.0978399						3.84623	-0.00696693
							3.85457	0.098215						3.85457	-0.00699694
							3.8629	0.0966865						3.8629	-0.00702604
							3.87123	0.0942959						3.87123	-0.00701909
							3.87957	0.0915622						3.87957	-0.00707957
							3.8879	0.0904178						3.8879	-0.00712341
							3.89623	0.0892928						3.89623	-0.007091
							3.90457	0.0899485						3.90457	-0.00711368
							3.9129	0.0919206						3.9129	-0.00705912
							3.92123	0.0956518						3.92123	-0.00717255
							3.92957	0.0995967						3.92957	-0.00718621
							3.9379	0.102438						3.9379	-0.00724928
							3.94623	0.106297						3.94623	-0.00732144
							3.95457	0.108631						3.95457	-0.00744668
							3.9629	0.111684						3.9629	-0.00757603
							3.97123	0.112404						3.97123	-0.00768987
							3.97957	0.113385						3.97957	-0.00786888
							3.9879	0.115769						3.9879	-0.00805879
							3.99623	0.115796						3.99623	-0.00825602
							4.00457	0.117757						4.00457	-0.00846989
							4.0129	0.120498						4.0129	-0.00860604
							4.02123	0.123749						4.02123	-0.00881054
							4.02957	0.129042						4.02957	-0.00894414
							4.0379	0.133018						4.0379	-0.00901007
							4.04623	0.136986						4.04623	-0.00905842
							4.05457	0.139455						4.05457	-0.00900192
							4.0629	0.142389						4.0629	-0.00900525
							4.07123	0.14275						4.07123	-0.00904214
							4.07957	0.141099						4.07957	-0.0091042
							4.0879	0.140021						4.0879	-0.00922501
							4.09623	0.137368						4.09623	-0.00934787
							4.10457	0.136388						4.10457	-0.00952705
							4.1129	0.13646						4.1129	-0.00967567
							4.12123	0.136469						4.12123	-0.00979386
							4.12957	0.136369						4.12957	-0.00989796
							4.1379	0.137496						4.1379	-0.00997465
							4.14623	0.138818						4.14623	-0.0100364
							4.15457	0.138986						4.15457	-0.0101024
							4.1629	0.140237						4.1629	-0.0102131
							4.17123	0.139131						4.17123	-0.0102982
							4.17957	0.139721						4.17957	-0.0104301
							4.1879	0.138943						4.1879	-0.0105024
							4.19623	0.138788						4.19623	-0.0105653
							4.20457	0.137522						4.20457	-0.0105491
							4.2129	0.137644						4.2129	-0.010433
							4.22123	0.137697						4.22123	-0.0103813
							4.22957	0.13697						4.22957	-0.0103458
							4.2379	0.135384						4.2379	-0.0103957
							4.24623	0.135296						4.24623	-0.0105038
							4.25457	0.134052						4.25457	-0.0107611
							4.2629	0.133841						4.2629	-0.0110621
							4.27123	0.132813						4.27123	-0.0114228
							4.27957	0.132857						4.27957	-0.0118015
							4.2879	0.133742						4.2879	-0.0121532
							4.29623	0.135187						4.29623	-0.012428
							4.30457	0.136585						4.30457	-0.0125593
							4.3129	0.139077						4.3129	-0.012659
							4.32123	0.141076						4.32123	-0.0125939
							4.32957	0.144714						4.32957	-0.0124379
							4.3379	0.147156						4.3379	-0.0122729
							4.34623	0.150867						4.34623	-0.0119944
							4.35457	0.153696						4.35457	-0.011799
							4.3629	0.15644						4.3629	-0.0116131
							4.37123	0.158541						4.37123	-0.0115117
							4.37957	0.160517						4.37957	-0.0114773
							4.3879	0.162009						4.3879	-0.0114754
							4.39623	0.16066						4.39623	-0.0115237
							4.40457	0.160566						4.40457	-0.011577
							4.4129	0.157846						4.4129	-0.0117005
							4.42123	0.156013						4.42123	-0.0117527
							4.42957	0.155084						4.42957	-0.0118663
							4.4379	0.153524						4.4379	-0.0119942
							4.44623	0.153487						4.44623	-0.0120811
							4.45457	0.155832						4.45457	-0.0122742
							4.4629	0.157121						4.4629	-0.0123463
							4.47123	0.161345						4.47123	-0.0125226
							4.47957	0.165271						4.47957	-0.0126644
							4.4879	0.169217						4.4879	-0.0127985
							4.49623	0.173287						4.49623	-0.0128569
							4.50457	0.17621						4.50457	-0.0128733
							4.5129	0.178929						4.5129	-0.0128714
							4.52123	0.180387						4.52123	-0.0128654
							4.52957	0.182765						4.52957	-0.0128021
							4.5379	0.18381						4.5379	-0.0127094
							4.54623	0.186256						4.54623	-0.0126575
							4.55457	0.18693						4.55457	-0.0126232
							4.5629	0.188098						4.5629	-0.0125505
							4.57123	0.188278						4.57123	-0.0126074
							4.57957	0.190454						4.57957	-0.0126277
							4.5879	0.190609						4.5879	-0.0127388
							4.59623	0.192172						4.59623	-0.0128181
							4.60457	0.193478						4.60457	-0.0129531
							4.6129	0.194869						4.6129	-0.0130784
							4.62123	0.196245						4.62123	-0.0131948
							4.62957	0.198581						4.62957	-0.0132664
							4.6379	0.200302						4.6379	-0.0133827
							4.64623	0.202442						4.64623	-0.0134382
							4.65457	0.204617						4.65457	-0.0135022
							4.6629	0.206236						4.6629	-0.013513
							4.67123	0.207492						4.67123	-0.0135123
							4.67957	0.210081						4.67957	-0.0135193
							4.6879	0.211674						4.6879	-0.0135668
							4.69623	0.21412						4.69623	-0.0136094
							4.70457	0.214724						4.70457	-0.0137391
							4.7129	0.213627						4.7129	-0.0139455
							4.72123	0.212363						4.72123	-0.0142036
							4.72957	0.208419						4.72957	-0.0144489
							4.7379	0.205518						4.7379	-0.0147746
							4.74623	0.202362						4.74623	-0.0151367
							4.75457	0.201						4.75457	-0.01544
							4.7629	0.201471						4.7629	-0.0157166
							4.77123	0.202693						4.77123	-0.0159563
							4.77957	0.207654						4.77957	-0.0162091
							4.7879	0.212189						4.7879	-0.0163312
							4.79623	0.219733						4.79623	-0.0165183
							4.80457	0.22542						4.80457	-0.0166069
							4.8129	0.231384						4.8129	-0.0166527
							4.82123	0.235843						4.82123	-0.0167772
							4.82957	0.237441						4.82957	-0.0167891
							4.8379	0.238602						4.8379	-0.0168435
							4.84623	0.23712						4.84623	-0.0167755
							4.85457	0.235334						4.85457	-0.016673
							4.8629	0.232485						4.8629	-0.0164806
							4.87123	0.229861						4.87123	-0.0162553
							4.87957	0.228336						4.87957	-0.0159999
							4.8879	0.226974						4.8879	-0.015756
							4.89623	0.225809						4.89623	-0.0154955
							4.90457	0.226046						4.90457	-0.0153101
							4.9129	0.22521						4.9129	-0.0152528
							4.92123	0.224787						4.92123	-0.015262
							4.92957	0.22369						4.92957	-0.0153836
							4.9379	0.223571						4.9379	-0.0155013
							4.94623	0.223516						4.94623	-0.0156403
							4.95457	0.223906						4.95457	-0.0157943
							4.9629	0.225167						4.9629	-0.0158776
							4.97123	0.228074						4.97123	-0.0159266
							4.97957	0.23226						4.97957	-0.0160174
							4.9879	0.235035						4.9879	-0.0160929
							4.99623	0.239088						4.99623	-0.0161617
							5.00457	0.243001						5.00457	-0.0162618
							5.0129	0.246652						5.0129	-0.0163817
							5.02123	0.248337						5.02123	-0.016472
							5.02957	0.249876						5.02957	-0.0165498
							5.0379	0.248952						5.0379	-0.0166241
							5.04623	0.247589						5.04623	-0.0166252
							5.05457	0.246173						5.05457	-0.0166171
							5.0629	0.243749						5.0629	-0.0165634
							5.07123	0.242427						5.07123	-0.0164571
							5.07957	0.241921						5.07957	-0.0164155
							5.0879	0.241923						5.0879	-0.0163613
							5.09623	0.243174						5.09623	-0.0164145
							5.10457	0.246031						5.10457	-0.0163499
							5.1129	0.249927						5.1129	-0.0163915
							5.12123	0.254522						5.12123	-0.0165048
							5.12957	0.259313						5.12957	-0.0165485
							5.1379	0.262254						5.1379	-0.0167057
							5.14623	0.264835						5.14623	-0.0168396
							5.15457	0.264948						5.15457	-0.0170137
							5.1629	0.266187						5.1629	-0.0171675
							5.17123	0.265945						5.17123	-0.017381
							5.17957	0.266573						5.17957	-0.0175241
							5.1879	0.268931						5.1879	-0.0176861
							5.19623	0.271729						5.19623	-0.017747
							5.20457	0.274269						5.20457	-0.01781
							5.2129	0.278245						5.2129	-0.0178647
							5.22123	0.280691						5.22123	-0.0178585
							5.22957	0.283536						5.22957	-0.0178654
							5.2379	0.284593						5.2379	-0.0178255
							5.24623	0.284376						5.24623	-0.0177582
							5.25457	0.285637						5.25457	-0.0177047
							5.2629	0.286706						5.2629	-0.0176359
							5.27123	0.285483						5.27123	-0.0174965
							5.27957	0.285605						5.27957	-0.0174269
							5.2879	0.285838						5.2879	-0.0173971
							5.29623	0.283757						5.29623	-0.0173688
							5.30457	0.282133						5.30457	-0.0174279
							5.3129	0.280704						5.3129	-0.0174947
							5.32123	0.278376						5.32123	-0.0176289
							5.32957	0.277026						5.32957	-0.0177293
							5.3379	0.27639						5.3379	-0.0177798
							5.34623	0.276239						5.34623	-0.0178513
							5.35457	0.27852						5.35457	-0.017861
							5.3629	0.28109						5.3629	-0.0178593
							5.37123	0.285031						5.37123	-0.0177905
							5.37957	0.287876						5.37957	-0.01775
							5.3879	0.292095						5.3879	-0.0177281
							5.39623	0.29531						5.39623	-0.0176993
							5.40457	0.297872						5.40457	-0.0177392
							5.4129	0.299325						5.4129	-0.0178607
							5.42123	0.300562						5.42123	-0.0179853
							5.42957	0.300556						5.42957	-0.0181366
							5.4379	0.299934						5.4379	-0.0184031
							5.44623	0.299329						5.44623	-0.0186037
							5.45457	0.29846						5.45457	-0.0188688
							5.4629	0.297033						5.4629	-0.0191931
							5.47123	0.295898						5.47123	-0.0194392
							5.47957	0.294397						5.47957	-0.0196837
							5.4879	0.294016						5.4879	-0.0198451
							5.49623	0.294979						5.49623	-0.0199329
							5.50457	0.2947						5.50457	-0.0200112
							5.5129	0.295865						5.5129	-0.019914
							5.52123	0.297033						5.52123	-0.0198437
							5.52957	0.2982						5.52957	-0.0197181
							5.5379	0.298429						5.5379	-0.0195755
							5.54623	0.300052						5.54623	-0.0194388
							5.55457	0.300592						5.55457	-0.0193439
							5.5629	0.300401						5.5629	-0.0192623
							5.57123	0.301667						5.57123	-0.0192617
							5.57957	0.301657						5.57957	-0.0192092
							5.5879	0.301645						5.5879	-0.0192655
							5.59623	0.301995						5.59623	-0.0192811
							5.60457	0.3044						5.60457	-0.0193078
							5.6129	0.305917						5.6129	-0.0193433
							5.62123	0.30836						5.62123	-0.0194642
							5.62957	0.31111						5.62957	-0.0195902
							5.6379	0.313539						5.6379	-0.0197216
							5.64623	0.31481						5.64623	-0.019894
							5.65457	0.314822						5.65457	-0.0200449
							5.6629	0.313656						5.6629	-0.0201922
							5.67123	0.310184						5.67123	-0.0203253
							5.67957	0.30606						5.67957	-0.0203336
							5.6879	0.302036						5.6879	-0.0203858
							5.69623	0.296411						5.69623	-0.0203089
							5.70457	0.292186						5.70457	-0.0202565
							5.7129	0.290535						5.7129	-0.0201451
							5.72123	0.289006						5.72123	-0.0200778
							5.72957	0.2901						5.72957	-0.0199588
							5.7379	0.291578						5.7379	-0.0198944
							5.74623	0.294122						5.74623	-0.0198431
							5.75457	0.295315						5.75457	-0.0198445
							5.7629	0.296704						5.7629	-0.019877
							5.77123	0.296993						5.77123	-0.0199447
							5.77957	0.297002						5.77957	-0.0200084
							5.7879	0.29589						5.7879	-0.0200741
							5.79623	0.294619						5.79623	-0.0201875
							5.80457	0.292627						5.80457	-0.0202259
							5.8129	0.29123						5.8129	-0.0202222
							5.82123	0.290449						5.82123	-0.0202215
							5.82957	0.290113						5.82957	-0.0202255
							5.8379	0.290147						5.8379	-0.0201661
							5.84623	0.291301						5.84623	-0.0200975
							5.85457	0.292052						5.85457	-0.0199749
							5.8629	0.29367						5.8629	-0.019843
							5.87123	0.295153						5.87123	-0.019753
							5.87957	0.296774						5.87957	-0.0196931
							5.8879	0.299251						5.8879	-0.0196374
							5.89623	0.301953						5.89623	-0.0196403
							5.90457	0.304889						5.90457	-0.0197016
							5.9129	0.308945						5.9129	-0.0197381
							5.92123	0.312854						5.92123	-0.0197652
							5.92957	0.316934						5.92957	-0.0198368
							5.9379	0.319938						5.9379	-0.0198517
							5.94623	0.32133						5.94623	-0.0197278
							5.95457	0.32235						5.95457	-0.019527
							5.9629	0.321852						5.9629	-0.0191956
							5.97123	0.321131						5.97123	-0.0189295
							5.97957	0.321388						5.97957	-0.0186384
							5.9879	0.3202						5.9879	-0.0183684
							5.99623	0.32008						5.99623	-0.0182345
							6.00457	0.32007						6.00457	-0.0181791
							6.0129	0.320076						6.0129	-0.0181759
							6.02123	0.320086						6.02123	-0.018226
							6.02957	0.320034						6.02957	-0.018364
							6.0379	0.3202						6.0379	-0.0184891
							6.04623	0.318907						6.04623	-0.0186082
							6.05457	0.320205						6.05457	-0.0186682
							6.0629	0.319662						6.0629	-0.0186674
							6.07123	0.319371						6.07123	-0.0186504
							6.07957	0.319586						6.07957	-0.0185544
							6.0879	0.317991						6.0879	-0.0184287
							6.09623	0.316656						6.09623	-0.0183003
							6.10457	0.315273						6.10457	-0.0181713
							6.1129	0.312642						6.1129	-0.0180061
							6.12123	0.310407						6.12123	-0.017946
							6.12957	0.308548						6.12957	-0.0179326
							6.1379	0.305777						6.1379	-0.0180421
							6.14623	0.304094						6.14623	-0.0182113
							6.15457	0.304019						6.15457	-0.0184023
							6.1629	0.302641						6.1629	-0.0185844
							6.17123	0.301219						6.17123	-0.0187641
							6.17957	0.300496						6.17957	-0.0188638
							6.1879	0.299832						6.1879	-0.0188935
							6.19623	0.298404						6.19623	-0.0188434
							6.20457	0.296999						6.20457	-0.018779
							6.2129	0.296909						6.2129	-0.018719
							6.22123	0.295892						6.22123	-0.0187198
							6.22957	0.296027						6.22957	-0.0187405
							6.2379	0.29599						6.2379	-0.0188056
							6.24623	0.295998						6.24623	-0.0189029
							6.25457	0.295997						6.25457	-0.0190303
							6.2629	0.295996						6.2629	-0.0191569
							6.27123	0.296008						6.27123	-0.0192004
							6.27957	0.295927						6.27957	-0.0191358
							6.2879	0.296481						6.2879	-0.0190189
							6.29623	0.297184						6.29623	-0.0188188
							6.30457	0.296008						6.30457	-0.0186836
							6.3129	0.296976						6.3129	-0.0185107
							6.32123	0.296135						6.32123	-0.0182738
							6.32957	0.298704						6.32957	-0.0182059
							6.3379	0.299739						6.3379	-0.018129
							6.34623	0.301943						6.34623	-0.0181075
							6.35457	0.304618						6.35457	-0.0180326
							6.3629	0.30836						6.3629	-0.0180249
							6.37123	0.311122						6.37123	-0.0180236
							6.37957	0.313588						6.37957	-0.018046
							6.3879	0.314612						6.3879	-0.01818
							6.39623	0.316205						6.39623	-0.0182973
							6.40457	0.316455						6.40457	-0.018428
							6.4129	0.317692						6.4129	-0.0185436
							6.42123	0.316512						6.42123	-0.0186686
							6.42957	0.316587						6.42957	-0.0186655
							6.4379	0.316545						6.4379	-0.0186554
							6.44623	0.316534						6.44623	-0.0185578
							6.45457	0.316632						6.45457	-0.0184703
							6.4629	0.315654						6.4629	-0.0184111
							6.47123	0.313248						6.47123	-0.0183462
							6.47957	0.310699						6.47957	-0.0183495
							6.4879	0.308776						6.4879	-0.0184383
							6.49623	0.304984						6.49623	-0.0185111
							6.50457	0.302778						6.50457	-0.018573
							6.5129	0.298767						6.5129	-0.018617
							6.52123	0.297075						6.52123	-0.0186102
							6.52957	0.294743						6.52957	-0.0186058
							6.5379	0.294602						6.5379	-0.0184848
							6.54623	0.29363						6.54623	-0.0183354
							6.55457	0.2929						6.55457	-0.0181688
							6.5629	0.293208						6.5629	-0.0180974
							6.57123	0.294655						6.57123	-0.0180258
							6.57957	0.297073						6.57957	-0.0180813
							6.5879	0.299595						6.5879	-0.0180933
							6.59623	0.301183						6.59623	-0.0182061
							6.60457	0.304165						6.60457	-0.0182672
							6.6129	0.306006						6.6129	-0.0182927
							6.62123	0.306192						6.62123	-0.0182953
							6.62957	0.306178						6.62957	-0.0182365
							6.6379	0.304791						6.6379	-0.018229
							6.64623	0.300951						6.64623	-0.0180981
							6.65457	0.297449						6.65457	-0.017997
							6.6629	0.292465						6.6629	-0.0179359
							6.67123	0.289444						6.67123	-0.0178795
							6.67957	0.286966						6.67957	-0.017756
							6.6879	0.284273						6.6879	-0.017752
							6.69623	0.283435						6.69623	-0.0177503
							6.70457	0.284765						6.70457	-0.0177501
							6.7129	0.287538						6.7129	-0.0177551
							6.72123	0.289718						6.72123	-0.0177187
							6.72957	0.293162						6.72957	-0.017663
							6.7379	0.296027						6.7379	-0.0174805
							6.74623	0.297379						6.74623	-0.0173006
							6.75457	0.299556						6.75457	-0.0171072
							6.7629	0.299283						6.7629	-0.0169235
							6.77123	0.299269						6.77123	-0.0167329
							6.77957	0.299518						6.77957	-0.0165915
							6.7879	0.297019						6.7879	-0.0165264
							6.79623	0.297017						6.79623	-0.0164024
							6.80457	0.296953						6.80457	-0.0163562
							6.8129	0.297012						6.8129	-0.0163614
							6.82123	0.296839						6.82123	-0.0163534
							6.82957	0.297941						6.82957	-0.0164023
							6.8379	0.298112						6.8379	-0.0164163
							6.84623	0.299359						6.84623	-0.0164195
							6.85457	0.299539						6.85457	-0.0165438
							6.8629	0.30054						6.8629	-0.0165926
							6.87123	0.30111						6.87123	-0.0166661
							6.87957	0.301788						6.87957	-0.016637
							6.8879	0.301585						6.8879	-0.0166708
							6.89623	0.302862						6.89623	-0.0166787
							6.90457	0.302824						6.90457	-0.0166269
							6.9129	0.30286						6.9129	-0.0167018
							6.92123	0.302835						6.92123	-0.0167552
							6.92957	0.302895						6.92957	-0.0168636
							6.9379	0.302715						6.9379	-0.0169419
							6.94623	0.304027						6.94623	-0.0170519
							6.95457	0.302864						6.95457	-0.0171173
							6.9629	0.304184						6.9629	-0.017165
							6.97123	0.303971						6.97123	-0.0171951
							6.97957	0.304068						6.97957	-0.017166
							6.9879	0.303903						6.9879	-0.0170299
							6.99623	0.305127						6.99623	-0.0168582
							7.00457	0.305215						7.00457	-0.0167287
							7.0129	0.306524						7.0129	-0.0165893
							7.02123	0.307257						7.02123	-0.0164398
							7.02957	0.308602						7.02957	-0.0163824
							7.0379	0.309874						7.0379	-0.0163565
							7.04623	0.309645						7.04623	-0.0163586
							7.05457	0.309689						7.05457	-0.016359
							7.0629	0.306938						7.0629	-0.0163023
							7.07123	0.304553						7.07123	-0.0162878
							7.07957	0.301152						7.07957	-0.0162533
							7.0879	0.297715						7.0879	-0.0161842
							7.09623	0.295277						7.09623	-0.0161438
							7.10457	0.292588						7.10457	-0.0161496
							7.1129	0.289921						7.1129	-0.0161554
							7.12123	0.288881						7.12123	-0.0162803
							7.12957	0.28897						7.12957	-0.0164057
							7.1379	0.288939						7.1379	-0.0165333
							7.14623	0.288972						7.14623	-0.0166569
							7.15457	0.288906						7.15457	-0.0167312
							7.1629	0.290213						7.1629	-0.0167321
							7.17123	0.291273						7.17123	-0.0166775
							7.17957	0.292072						7.17957	-0.0166621
							7.1879	0.293979						7.1879	-0.0166192
							7.19623	0.292858						7.19623	-0.0166258
							7.20457	0.291493						7.20457	-0.0166249
							7.2129	0.290124						7.2129	-0.0166248
							7.22123	0.288489						7.22123	-0.0166189
							7.22957	0.285094						7.22957	-0.0165764
							7.2379	0.283464						7.2379	-0.0165629
							7.24623	0.280754						7.24623	-0.0164577
							7.25457	0.277984						7.25457	-0.0163259
							7.2629	0.276531						7.2629	-0.0162104
							7.27123	0.274043						7.27123	-0.0160907
							7.27957	0.275424						7.27957	-0.0160769
							7.2879	0.275168						7.2879	-0.0159314
							7.29623	0.275604						7.29623	-0.0158385
							7.30457	0.279067						7.30457	-0.0157864
							7.3129	0.281773						7.3129	-0.0157251
							7.32123	0.287025						7.32123	-0.0156617
							7.32957	0.292226						7.32957	-0.0155854
							7.3379	0.297675						7.3379	-0.0154944
							7.34623	0.302569						7.34623	-0.0154572
							7.35457	0.305						7.35457	-0.0153242
							7.3629	0.305303						7.3629	-0.0151919
							7.37123	0.304031						7.37123	-0.0151243
							7.37957	0.302321						7.37957	-0.0149423
							7.3879	0.296956						7.3879	-0.0147528
							7.39623	0.293237						7.39623	-0.0145928
							7.40457	0.289236						7.40457	-0.0144704
							7.4129	0.285203						7.4129	-0.0143413
							7.42123	0.282169						7.42123	-0.0142239
							7.42957	0.282108						7.42957	-0.014097
							7.4379	0.282225						7.4379	-0.0139698
							7.44623	0.284253						7.44623	-0.013845
							7.45457	0.286325						7.45457	-0.0137322
							7.4629	0.287842						7.4629	-0.0135538
							7.47123	0.286921						7.47123	-0.0134258
							7.47957	0.286796						7.47957	-0.013241
							7.4879	0.285019						7.4879	-0.0131257
							7.49623	0.281189						7.49623	-0.0130713
							7.50457	0.278823						7.50457	-0.0130261
							7.5129	0.27594						7.5129	-0.0130744
							7.52123	0.274189						7.52123	-0.0131209
							7.52957	0.27406						7.52957	-0.0132988
							7.5379	0.275462						7.5379	-0.0134258
							7.54623	0.276398						7.54623	-0.0135321
							7.55457	0.277234						7.55457	-0.0135935
							7.5629	0.280351						7.5629	-0.0136325
							7.57123	0.280923						7.57123	-0.0135751
							7.57957	0.281972						7.57957	-0.0135701
							7.5879	0.283255						7.5879	-0.013459
							7.59623	0.281764						7.59623	-0.0134011
							7.60457	0.280515						7.60457	-0.0133269
							7.6129	0.279437						7.6129	-0.0133243
							7.62123	0.277031						7.62123	-0.0133969
							7.62957	0.275423						7.62957	-0.0134598
							7.6379	0.272821						7.6379	-0.0135136
							7.64623	0.270603						7.64623	-0.0135776
							7.65457	0.270867						7.65457	-0.0136408
							7.6629	0.270187						7.6629	-0.0137045
							7.67123	0.269316						7.67123	-0.0137679
							7.67957	0.270701						7.67957	-0.0138321
							7.6879	0.269576						7.6879	-0.0138865
							7.69623	0.270847						7.69623	-0.0139553
							7.70457	0.270679						7.70457	-0.0140727
							7.7129	0.270872						7.7129	-0.0141357
							7.72123	0.26998						7.72123	-0.0141599
							7.72957	0.269617						7.72957	-0.0142066
							7.7379	0.268477						7.7379	-0.0142156
							7.74623	0.268439						7.74623	-0.0142746
							7.75457	0.267943						7.75457	-0.0142694
							7.7629	0.265678						7.7629	-0.0142824
							7.77123	0.266843						7.77123	-0.0143729
							7.77957	0.266551						7.77957	-0.0145093
							7.7879	0.264936						7.7879	-0.0145883
							7.79623	0.26486						7.79623	-0.014592
							7.80457	0.263852						7.80457	-0.0145218
							7.8129	0.263561						7.8129	-0.0143819
							7.82123	0.262594						7.82123	-0.0141711
							7.82957	0.262728						7.82957	-0.0138868
							7.8379	0.262755						7.8379	-0.0135304
							7.84623	0.262677						7.84623	-0.0131495
							7.85457	0.263745						7.85457	-0.0127874
							7.8629	0.261314						7.8629	-0.0125349
							7.87123	0.261287						7.87123	-0.0122541
							7.87957	0.259033						7.87957	-0.0121108
							7.8879	0.256198						7.8879	-0.0119779
							7.89623	0.253784						7.89623	-0.0119494
							7.90457	0.249811						7.90457	-0.0120712
							7.9129	0.246909						7.9129	-0.0121362
							7.92123	0.243751						7.92123	-0.0121604
							7.92957	0.241918						7.92957	-0.0121175
							7.9379	0.239903						7.9379	-0.0120916
							7.94623	0.238712						7.94623	-0.0119721
							7.95457	0.238632						7.95457	-0.0118542
							7.9629	0.237359						7.9629	-0.011735
							7.97123	0.237569						7.97123	-0.0116541
							7.97957	0.236951						7.97957	-0.0115733
							7.9879	0.235652						7.9879	-0.0115582
							7.99623	0.233188						7.99623	-0.0114873
							8.00457	0.231653						8.00457	-0.0114791
							8.0129	0.229155						8.0129	-0.0114747
							8.02123	0.226606						8.02123	-0.0114245
							8.02957	0.225976						8.02957	-0.0113896
							8.0379	0.225091						8.0379	-0.0112457
							8.04623	0.225614						8.04623	-0.0111381
							8.05457	0.225875						8.05457	-0.0109527
							8.0629	0.227116						8.0629	-0.010882
							8.07123	0.227279						8.07123	-0.0108285
							8.07957	0.228312						8.07957	-0.0108084
							8.0879	0.228823						8.0879	-0.0108282
							8.09623	0.229644						8.09623	-0.0109287
							8.10457	0.228404						8.10457	-0.0109817
							8.1129	0.228262						8.1129	-0.0111046
							8.12123	0.228106						8.12123	-0.0111599
							8.12957	0.227001						8.12957	-0.0111741
							8.1379	0.226812						8.1379	-0.0111931
							8.14623	0.224229						8.14623	-0.0111236
							8.15457	0.223639						8.15457	-0.011062
							8.1629	0.221536						8.1629	-0.0109972
							8.17123	0.2202						8.17123	-0.010929
							8.17957	0.220311						8.17957	-0.0108226
							8.1879	0.219791						8.1879	-0.0108157
							8.19623	0.218814						8.19623	-0.0107735
							8.20457	0.220038						8.20457	-0.0108234
							8.2129	0.220131						8.2129	-0.0107913
							8.22123	0.222663						8.22123	-0.0107267
							8.22957	0.223961						8.22957	-0.0106641
							8.2379	0.226401						8.2379	-0.0105894
							8.24623	0.228219						8.24623	-0.0104204
							8.25457	0.230838						8.25457	-0.0103211
							8.2629	0.233736						8.2629	-0.0101623
							8.27123	0.233927						8.27123	-0.0100341
							8.27957	0.236332						8.27957	-0.00997054
							8.2879	0.234907						8.2879	-0.00990796
							8.29623	0.235248						8.29623	-0.00983668
							8.30457	0.234476						8.30457	-0.00982064
							8.3129	0.232932						8.3129	-0.00972958
							8.32123	0.232752						8.32123	-0.00965082
							8.32957	0.232745						8.32957	-0.00959455
							8.3379	0.232969						8.3379	-0.00947494
							8.34623	0.234452						8.34623	-0.0094131
							8.35457	0.235734						8.35457	-0.00938287
							8.3629	0.237273						8.3629	-0.00935039
							8.37123	0.237393						8.37123	-0.00927268
							8.37957	0.238634						8.37957	-0.00932818
							8.3879	0.237379						8.3879	-0.00927832
							8.39623	0.237147						8.39623	-0.00931959
							8.40457	0.235881						8.40457	-0.0092612
							8.4129	0.232758						8.4129	-0.00931095
							8.42123	0.229849						8.42123	-0.00936742
							8.42957	0.22598						8.42957	-0.00954479
							8.4379	0.222098						8.4379	-0.00979722
							8.44623	0.218199						8.44623	-0.0100836
							8.45457	0.216125						8.45457	-0.0103057
							8.4629	0.214815						8.4629	-0.0105615
							8.47123	0.214659						8.47123	-0.0107543
							8.47957	0.213403						8.47957	-0.0108263
							8.4879	0.214638						8.4879	-0.0108825
							8.49623	0.214376						8.49623	-0.0107557
							8.50457	0.212516						8.50457	-0.0106274
							8.5129	0.20979						8.5129	-0.0105311
							8.52123	0.206371						8.52123	-0.010466
							8.52957	0.202311						8.52957	-0.0104551
							8.5379	0.198235						8.5379	-0.0104563
							8.54623	0.195695						8.54623	-0.0105804
							8.55457	0.19354						8.55457	-0.0106346
							8.5629	0.194293						8.5629	-0.0107108
							8.57123	0.196344						8.57123	-0.0106999
							8.57957	0.200135						8.57957	-0.0106272
							8.5879	0.20291						8.5879	-0.0105671
							8.59623	0.207924						8.59623	-0.0103816
							8.60457	0.210817						8.60457	-0.0101313
							8.6129	0.214222						8.6129	-0.00985636
							8.62123	0.214623						8.62123	-0.00957684
							8.62957	0.214431						8.62957	-0.00929318
							8.6379	0.215532						8.6379	-0.00902259
							8.64623	0.214546						8.64623	-0.00889483
							8.65457	0.215851						8.65457	-0.00882622
							8.6629	0.217125						8.6629	-0.00874822
							8.67123	0.218685						8.67123	-0.00883181
							8.67957	0.218909						8.67957	-0.0088854
							8.6879	0.221072						8.6879	-0.00894146
							8.69623	0.222591						8.69623	-0.00906458
							8.70457	0.222564						8.70457	-0.00913292
							8.7129	0.222661						8.7129	-0.00926423
							8.72123	0.222077						8.72123	-0.00937657
							8.72957	0.220729						8.72957	-0.00954325
							8.7379	0.218386						8.7379	-0.00972852
							8.74623	0.21562						8.74623	-0.00991761
							8.75457	0.213141						8.75457	-0.0100979
							8.7629	0.210084						8.7629	-0.0102952
							8.77123	0.206415						8.77123	-0.0104413
							8.77957	0.204401						8.77957	-0.0104584
							8.7879	0.205056						8.7879	-0.0104255
							8.79623	0.205391						8.79623	-0.0103127
							8.80457	0.205391						8.80457	-0.0101254
							8.8129	0.206648						8.8129	-0.0100144
							8.82123	0.207581						8.82123	-0.0098577
							8.82957	0.207627						8.82957	-0.0097216
							8.8379	0.206602						8.8379	-0.00966187
							8.84623	0.20646						8.84623	-0.00965024
							8.85457	0.204172						8.85457	-0.00960277
							8.8629	0.20407						8.8629	-0.00953076
							8.87123	0.202891						8.87123	-0.00942392
							8.87957	0.202922						8.87957	-0.00929339
							8.8879	0.203812						8.8879	-0.00905906
							8.89623	0.204134						8.89623	-0.00889129
							8.90457	0.205315						8.90457	-0.00864096
							8.9129	0.205311						8.9129	-0.00851135
							8.92123	0.205659						8.92123	-0.00841187
							8.92957	0.206004						8.92957	-0.00844008
							8.9379	0.205384						8.9379	-0.0085338
							8.94623	0.204433						8.94623	-0.00865472
							8.95457	0.204226						8.95457	-0.00883555
							8.9629	0.20298						8.9629	-0.00901741
							8.97123	0.202834						8.97123	-0.00919979
							8.97957	0.201671						8.97957	-0.00930329
							8.9879	0.201997						8.9879	-0.00930714
							8.99623	0.200956						8.99623	-0.00923853
							9.00457	0.200707						9.00457	-0.00918879
							9.0129	0.199485						9.0129	-0.00900816
							9.02123	0.199561						9.02123	-0.00882568
							9.02957	0.199038						9.02957	-0.00865319
							9.0379	0.198856						9.0379	-0.00849589
							9.04623	0.198828						9.04623	-0.00841829
							9.05457	0.198268						9.05457	-0.00837585
							9.0629	0.198277						9.0629	-0.00841678
							9.07123	0.19955						9.07123	-0.00853181
							9.07957	0.199448						9.07957	-0.00868494
							9.0879	0.199521						9.0879	-0.00892082
							9.09623	0.19936						9.09623	-0.00912775
							9.10457	0.200375						9.10457	-0.0093869
							9.1129	0.200704						9.1129	-0.00958576
							9.12123	0.2007						9.12123	-0.00976566
							9.12957	0.201918						9.12957	-0.00987508
							9.1379	0.201917						9.1379	-0.00986882
							9.14623	0.201108						9.14623	-0.00985008
							9.15457	0.201405						9.15457	-0.0097392
							9.1629	0.201878						9.1629	-0.00962401
							9.17123	0.201835						9.17123	-0.00943986
							9.17957	0.20198						9.17957	-0.00931881
							9.1879	0.203034						9.1879	-0.00925494
							9.19623	0.203624						9.19623	-0.00924133
							9.20457	0.203533						9.20457	-0.00930665
							9.2129	0.202937						9.2129	-0.00940352
							9.22123	0.203013						9.22123	-0.00963603
							9.22957	0.203007						9.22957	-0.00982956
							9.2379	0.20304						9.2379	-0.0100051
							9.24623	0.202814						9.24623	-0.0101465
							9.25457	0.204321						9.25457	-0.0102863
							9.2629	0.206016						9.2629	-0.01031
							9.27123	0.208444						9.27123	-0.0102014
							9.27957	0.209926						9.27957	-0.0101321
							9.2879	0.212525						9.2879	-0.0100007
							9.29623	0.213909						9.29623	-0.00984115
							9.30457	0.214118						9.30457	-0.00977051
							9.3129	0.212702						9.3129	-0.009593
							9.32123	0.210201						9.32123	-0.00949987
							9.32957	0.208723						9.32957	-0.00943956
							9.3379	0.204871						9.3379	-0.00937747
							9.34623	0.20053						9.34623	-0.00929839
							9.35457	0.195687						9.35457	-0.0092076
							9.3629	0.191196						9.3629	-0.00907506
							9.37123	0.18557						9.37123	-0.00892271
							9.37957	0.181538						9.37957	-0.00875655
							9.3879	0.177573						9.3879	-0.00850152
							9.39623	0.176281						9.39623	-0.00820002
							9.40457	0.17541						9.40457	-0.00797949
							9.4129	0.174679						9.4129	-0.00778835
							9.42123	0.1749						9.42123	-0.00763315
							9.42957	0.176522						9.42957	-0.0076174
							9.4379	0.176597						9.4379	-0.00761917
							9.44623	0.177902						9.44623	-0.007794
							9.45457	0.177349						9.45457	-0.00795395
							9.4629	0.176463						9.4629	-0.00816007
							9.47123	0.176635						9.47123	-0.00830203
							9.47957	0.17648						9.47957	-0.00850525
							9.4879	0.177733						9.4879	-0.00852367
							9.49623	0.177734						9.49623	-0.00852653
							9.50457	0.177765						9.50457	-0.00849202
							9.5129	0.177745						9.5129	-0.00828624
							9.52123	0.177789						9.52123	-0.00814044
							9.52957	0.177645						9.52957	-0.00801464
							9.5379	0.178855						9.5379	-0.00794201
							9.54623	0.1789						9.54623	-0.00788286
							9.55457	0.179168						9.55457	-0.00794729
							9.5629	0.180228						9.5629	-0.00804853
							9.57123	0.180075						9.57123	-0.00820256
							9.57957	0.180109						9.57957	-0.00841127
							9.5879	0.180103						9.5879	-0.00861212
							9.59623	0.180104						9.59623	-0.00880022
							9.60457	0.180104						9.60457	-0.0089106
							9.6129	0.180104						9.6129	-0.00896165
							9.62123	0.180104						9.62123	-0.00892316
							9.62957	0.180106						9.62957	-0.00890312
							9.6379	0.180098						9.6379	-0.00882023
							9.64623	0.18011						9.64623	-0.00869303
							9.65457	0.18019						9.65457	-0.00850815
							9.6629	0.181616						9.6629	-0.00838353
							9.67123	0.18255						9.67123	-0.00818347
							9.67957	0.185458						9.67957	-0.0080355
							9.6879	0.188817						9.6879	-0.00790568
							9.69623	0.191238						9.69623	-0.00783175
							9.70457	0.19393						9.70457	-0.00776951
							9.7129	0.195037						9.7129	-0.00769158
							9.72123	0.195004						9.72123	-0.00762963
							9.72957	0.194608						9.72957	-0.00765681
							9.7379	0.19197						9.7379	-0.00756497
							9.74623	0.191541						9.74623	-0.00761211
							9.75457	0.189289						9.75457	-0.00756098
							9.7629	0.187767						9.7629	-0.00750459
							9.77123	0.185613						9.77123	-0.00750365
							9.77957	0.185372						9.77957	-0.00753438
							9.7879	0.183821						9.7879	-0.00755958
							9.79623	0.182513						9.79623	-0.00760849
							9.80457	0.181293						9.80457	-0.00761516
							9.8129	0.181192						9.8129	-0.00766917
							9.82123	0.179983						9.82123	-0.00762306
							9.82957	0.180131						9.82957	-0.0076762
							9.8379	0.180132						9.8379	-0.00769343
							9.84623	0.179984						9.84623	-0.00775554
							9.85457	0.181202						9.85457	-0.00786733
							9.8629	0.181299						9.8629	-0.00805528
							9.87123	0.18248						9.87123	-0.00824877
							9.87957	0.184188						9.87957	-0.00847052
							9.8879	0.187094						9.8879	-0.00857817
							9.89623	0.189489						9.89623	-0.00870593
							9.90457	0.193241						9.90457	-0.0088426
							9.9129	0.197331						9.9129	-0.00885253
							9.92123	0.202356						9.92123	-0.00890021
							9.92957	0.204793						9.92957	-0.00891407
							9.9379	0.207542						9.9379	-0.0089511
							9.94623	0.209449						9.94623	-0.00901339
							9.95457	0.210934						9.95457	-0.00915345
							9.9629	0.209953						9.9629	-0.00922681
							9.97123	0.208643						9.97123	-0.00922952
							9.97957	0.208708						9.97957	-0.0092931
							9.9879	0.208672						9.9879	-0.00931539
							9.99623	0.208723						9.99623	-0.00923926
							10.0046	0.208561						10.0046	-0.00923169
							10.0129	0.209777						10.0129	-0.00917777
							10.0212	0.209882						10.0212	-0.00917357
							10.0296	0.211295						10.0296	-0.00916846
							10.0379	0.212681						10.0379	-0.00920575
							10.0462	0.213718						10.0462	-0.00929763
							10.0546	0.21745						10.0546	-0.00943751
							10.0629	0.222184						10.0629	-0.009587
							10.0712	0.224705						10.0712	-0.00970321
							10.0796	0.229966						10.0796	-0.00976904
							10.0879	0.231945						10.0879	-0.00980467
							10.0962	0.233374						10.0962	-0.00973983
							10.1046	0.234103						10.1046	-0.00960882
							10.1129	0.233096						10.1129	-0.0094653
							10.1212	0.230806						10.1212	-0.00928315
							10.1296	0.226807						10.1296	-0.00916422
							10.1379	0.224235						10.1379	-0.00903268
							10.1462	0.221576						10.1462	-0.00892624
							10.1546	0.219413						10.1546	-0.00887063
							10.1629	0.218929						10.1629	-0.00884441
							10.1712	0.220073						10.1712	-0.0088972
							10.1796	0.221447						10.1796	-0.0088513
							10.1879	0.222957						10.1879	-0.00885306
							10.1962	0.225349						10.1962	-0.00885754
							10.2046	0.225866						10.2046	-0.0088182
							10.2129	0.22669						10.2129	-0.00883485
							10.2212	0.227203						10.2212	-0.00884631
							10.2296	0.225939						10.2296	-0.00895232
							10.2379	0.224643						10.2379	-0.00896438
							10.2462	0.222605						10.2462	-0.00906421
							10.2546	0.219689						10.2546	-0.00913578
							10.2629	0.216953						10.2629	-0.00923112
							10.2712	0.213928						10.2712	-0.00930752
							10.2796	0.210095						10.2796	-0.00932847
							10.2879	0.207277						10.2879	-0.00938948
							10.2962	0.203464						10.2962	-0.00944431
							10.3046	0.201318						10.3046	-0.00941998
							10.3129	0.199927						10.3129	-0.00935285
							10.3212	0.199415						10.3212	-0.00928706
							10.3296	0.199513						10.3296	-0.00923775
							10.3379	0.199508						10.3379	-0.00911566
							10.3462	0.200714						10.3462	-0.00905031
							10.3546	0.200973						10.3546	-0.00902112
							10.3629	0.202085						10.3629	-0.00906665
							10.3712	0.200979						10.3712	-0.00909019
							10.3796	0.200695						10.3796	-0.00920598
							10.3879	0.199523						10.3879	-0.00932668
							10.3962	0.198148						10.3962	-0.0093952
							10.4046	0.197349						10.4046	-0.0095177
							10.4129	0.19672						10.4129	-0.0095511
							10.4212	0.196838						10.4212	-0.00954823
							10.4296	0.197218						10.4296	-0.00954646
							10.4379	0.199322						10.4379	-0.0095517
							10.4462	0.200797						10.4462	-0.00942712
							10.4546	0.20336						10.4546	-0.00923419
							10.4629	0.20491						10.4629	-0.00907471
							10.4712	0.207339						10.4712	-0.00892769
							10.4796	0.206542						10.4796	-0.00873789
							10.4879	0.207409						10.4879	-0.0085419
							10.4962	0.206306						10.4962	-0.00842019
							10.5046	0.205322						10.5046	-0.00830479
							10.5129	0.20531						10.5129	-0.00831677
							10.5212	0.205796						10.5212	-0.00829635
							10.5296	0.206879						10.5296	-0.00817727
							10.5379	0.210346						10.5379	-0.00815041
							10.5462	0.213313						10.5462	-0.00805144
							10.5546	0.215846						10.5546	-0.00792305
							10.5629	0.21822						10.5629	-0.00780835
							10.5712	0.220152						10.5712	-0.00774435
							10.5796	0.22149						10.5796	-0.00771923
							10.5879	0.22224						10.5879	-0.00767877
							10.5962	0.223456						10.5962	-0.0077113
							10.6046	0.22475						10.6046	-0.00777591
							10.6129	0.225113						10.6129	-0.00783634
							10.6212	0.227669						10.6212	-0.00792647
							10.6296	0.228977						10.6296	-0.00800012
							10.6379	0.229408						10.6379	-0.00799504
							10.6462	0.230401						10.6462	-0.00794606
							10.6546	0.231595						10.6546	-0.00788145
							10.6629	0.231479						10.6629	-0.00774864
							10.6712	0.230228						10.6712	-0.00756161
							10.6796	0.228882						10.6796	-0.00738263
							10.6879	0.227468						10.6879	-0.00715386
							10.6962	0.226284						10.6962	-0.00695185
							10.7046	0.223622						10.7046	-0.00676236
							10.7129	0.223496						10.7129	-0.00662995
							10.7212	0.222678						10.7212	-0.00646788
							10.7296	0.22384						10.7296	-0.00640761
							10.7379	0.222719						10.7379	-0.00640266
							10.7462	0.224198						10.7462	-0.00648441
							10.7546	0.224798						10.7546	-0.00648659
							10.7629	0.224776						10.7629	-0.00659633
							10.7712	0.226246						10.7712	-0.00665614
							10.7796	0.22703						10.7796	-0.00672448
							10.7879	0.228146						10.7879	-0.00676491
							10.7962	0.230944						10.7962	-0.00671982
							10.8046	0.23356						10.8046	-0.00665687
							10.8129	0.236289						10.8129	-0.00654556
							10.8212	0.238965						10.8212	-0.00642556
							10.8296	0.241658						10.8296	-0.00634985
							10.8379	0.243223						10.8379	-0.00623451
							10.8462	0.243867						10.8462	-0.00621497
							10.8546	0.244368						10.8546	-0.00621265
							10.8629	0.24432						10.8629	-0.00626713
							10.8712	0.244389						10.8712	-0.00632885
							10.8796	0.24576						10.8796	-0.00631501
							10.8879	0.247566						10.8879	-0.00624604
							10.8962	0.249462						10.8962	-0.00619122
							10.9046	0.251714						10.9046	-0.00612646
							10.9129	0.253456						10.9129	-0.00611375
							10.9212	0.253491						10.9212	-0.00611409
							10.9296	0.251911						10.9296	-0.00613791
							10.9379	0.249221						10.9379	-0.0063178
							10.9462	0.245813						10.9462	-0.00643687
							10.9546	0.243431						10.9546	-0.0065588
							10.9629	0.242058						10.9629	-0.00668249
							10.9712	0.24312						10.9712	-0.00681004
							10.9796	0.245786						10.9796	-0.00693788
							10.9879	0.248673						10.9879	-0.00703832
							10.9962	0.25232						10.9962	-0.00712606
							11.0046	0.255446						11.0046	-0.00722518
							11.0129	0.25968						11.0129	-0.0072832
							11.0212	0.26257						11.0212	-0.00734035
							11.0296	0.264992						11.0296	-0.00734047
							11.0379	0.266635						11.0379	-0.0073555
							11.0462	0.268541						11.0462	-0.00739059
							11.0546	0.268939						11.0546	-0.00727502
							11.0629	0.270373						11.0629	-0.00724564
							11.0712	0.271928						11.0712	-0.00714622
							11.0796	0.27075						11.0796	-0.0070161
							11.0879	0.271836						11.0879	-0.00685164
							11.0962	0.270763						11.0962	-0.00676098
							11.1046	0.269524						11.1046	-0.00658787
							11.1129	0.268457						11.1129	-0.00647385
							11.1212	0.266429						11.1212	-0.00634643
							11.1296	0.264912						11.1296	-0.00621722
							11.1379	0.261241						11.1379	-0.00615641
							11.1462	0.259941						11.1462	-0.00605389
							11.1546	0.259641						11.1546	-0.00603468
							11.1629	0.260322						11.1629	-0.00603049
							11.1712	0.26196						11.1712	-0.00610304
							11.1796	0.265845						11.1796	-0.00616758
							11.1879	0.268672						11.1879	-0.00622642
							11.1962	0.274155						11.1962	-0.00640923
							11.2046	0.278735						11.2046	-0.00656706
							11.2129	0.281101						11.2129	-0.00679821
							11.2212	0.283745						11.2212	-0.00698025
							11.2296	0.286547						11.2296	-0.00711775
							11.2379	0.287994						11.2379	-0.00724391
							11.2462	0.289195						11.2462	-0.00729652
							11.2546	0.290206						11.2546	-0.00731353
							11.2629	0.290204						11.2629	-0.0073225
							11.2712	0.289377						11.2712	-0.00729769
							11.2796	0.288229						11.2796	-0.00725044
							11.2879	0.28569						11.2879	-0.00724083
							11.2962	0.282908						11.2962	-0.00723681
							11.3046	0.278858						11.3046	-0.0071688
							11.3129	0.275335						11.3129	-0.00711155
							11.3212	0.27223						11.3212	-0.00701326
							11.3296	0.267868						11.3296	-0.00688925
							11.3379	0.266144						11.3379	-0.0067667
							11.3462	0.263695						11.3462	-0.00664351
							11.3546	0.261217						11.3546	-0.00663763
							11.3629	0.259689						11.3629	-0.00658472
							11.3712	0.256032						11.3712	-0.00659306
							11.3796	0.25387						11.3796	-0.0065904
							11.3879	0.251466						11.3879	-0.00659298
							11.3962	0.249972						11.3962	-0.00654404
							11.4046	0.248703						11.4046	-0.0064131
							11.4129	0.249134						11.4129	-0.00618333
							11.4212	0.250615						11.4212	-0.00591924
							11.4296	0.251811						11.4296	-0.00570462
							11.4379	0.254239						11.4379	-0.00549648
							11.4462	0.256738						11.4462	-0.00531368
							11.4546	0.260739						11.4546	-0.00524835
							11.4629	0.26322						11.4629	-0.00519573
							11.4712	0.266363						11.4712	-0.0051962
							11.4796	0.269959						11.4796	-0.00523301
							11.4879	0.271761						11.4879	-0.00525765
							11.4962	0.271905						11.4962	-0.00525469
							11.5046	0.271828						11.5046	-0.00525538
							11.5129	0.269105						11.5129	-0.00524463
							11.5212	0.265544						11.5212	-0.00519315
							11.5296	0.261366						11.5296	-0.00520484
							11.5379	0.257931						11.5379	-0.00518612
							11.5462	0.254906						11.5462	-0.00530205
							11.5546	0.253505						11.5546	-0.00525462
							11.5629	0.252236						11.5629	-0.00531397
							11.5712	0.252649						11.5712	-0.00532241
							11.5796	0.25411						11.5796	-0.00537775
							11.5879	0.255347						11.5879	-0.00532065
							11.5962	0.256478						11.5962	-0.00535444
							11.6046	0.259121						11.6046	-0.00536376
							11.6129	0.260692						11.6129	-0.00541105
							11.6212	0.264279						11.6212	-0.00543342
							11.6296	0.26619						11.6296	-0.00554502
							11.6379	0.269804						11.6379	-0.00564363
							11.6462	0.273223						11.6462	-0.00568879
							11.6546	0.276191						11.6546	-0.00568853
							11.6629	0.278871						11.6629	-0.00563125
							11.6712	0.280091						11.6712	-0.00567638
							11.6796	0.279226						11.6796	-0.00552548
							11.6879	0.276453						11.6879	-0.00543818
							11.6962	0.272793						11.6962	-0.00533976
							11.7046	0.27101						11.7046	-0.00526418
							11.7129	0.26722						11.7129	-0.0051449
							11.7212	0.264804						11.7212	-0.00496858
							11.7296	0.264564						11.7296	-0.00484834
							11.7379	0.264239						11.7379	-0.00470022
							11.7462	0.264961						11.7462	-0.00450995
							11.7546	0.264887						11.7546	-0.00431981
							11.7629	0.264829						11.7629	-0.00413601
							11.7712	0.266067						11.7712	-0.00400694
							11.7796	0.266491						11.7796	-0.00389531
							11.7879	0.269051						11.7879	-0.00394868
							11.7962	0.270181						11.7962	-0.00408076
							11.8046	0.271698						11.8046	-0.00423621
							11.8129	0.271945						11.8129	-0.00447657
							11.8212	0.271936						11.8212	-0.00478173
							11.8296	0.271596						11.8296	-0.0050949
							11.8379	0.268695						11.8379	-0.00537172
							11.8462	0.265878						11.8462	-0.00557464
							11.8546	0.264228						11.8546	-0.005804
							11.8629	0.262027						11.8629	-0.00588746
							11.8712	0.259202						11.8712	-0.00595027
							11.8796	0.259079						11.8796	-0.0059525
							11.8879	0.257981						11.8879	-0.00592395
							11.8962	0.257409						11.8962	-0.0058057
							11.9046	0.257484						11.9046	-0.0057658
							11.9129	0.258121						11.9129	-0.00564997
							11.9212	0.257968						11.9212	-0.00562717
							11.9296	0.259234						11.9296	-0.00568938
							11.9379	0.259366						11.9379	-0.00576501
							11.9462	0.260888						11.9462	-0.00585854
							11.9546	0.26217						11.9546	-0.00598849
							11.9629	0.263666						11.9629	-0.00610796
							11.9712	0.2639						11.9712	-0.00616032
							11.9796	0.263873						11.9796	-0.00627428
							11.9879	0.262405						11.9879	-0.00632694
							11.9962	0.261612						11.9962	-0.00633851
							12.0046	0.260452						12.0046	-0.00641567
							12.0129	0.25833						12.0129	-0.0064341
							12.0212	0.256991						12.0212	-0.00647858
							12.0296	0.256841						12.0296	-0.00654482
							12.0379	0.256843						12.0379	-0.00660277
							12.0462	0.256812						12.0462	-0.00673793
							12.0546	0.257028						12.0546	-0.00684021
							12.0629	0.255565						12.0629	-0.00689829
							12.0712	0.253798						12.0712	-0.0069603
							12.0796	0.251385						12.0796	-0.00696659
							12.0879	0.24728						12.0879	-0.00696379
							12.0962	0.242239						12.0962	-0.0069195
							12.1046	0.237952						12.1046	-0.0069001
							12.1129	0.232503						12.1129	-0.0068664
							12.1212	0.228065						12.1212	-0.00682591
							12.1296	0.224003						12.1296	-0.00680981
							12.1379	0.220131						12.1379	-0.00681129
							12.1462	0.216385						12.1462	-0.00680168
							12.1546	0.214805						12.1546	-0.00675881
							12.1629	0.213212						12.1629	-0.00670036
							12.1712	0.213295						12.1712	-0.00664704
							12.1796	0.214388						12.1796	-0.00656641
							12.1879	0.214556						12.1879	-0.00649113
							12.1962	0.214375						12.1962	-0.00649139
							12.2046	0.211522						12.2046	-0.00648774
							12.2129	0.208504						12.2129	-0.00651062
							12.2212	0.203556						12.2212	-0.0065772
							12.2296	0.199208						12.2296	-0.00662158
							12.2379	0.19416						12.2379	-0.00680055
							12.2462	0.190017						12.2462	-0.00687152
							12.2546	0.186538						12.2546	-0.00698095
							12.2629	0.18527						12.2629	-0.00706645
							12.2712	0.184636						12.2712	-0.0071358
							12.2796	0.183741						12.2796	-0.00716832
							12.2879	0.183447						12.2879	-0.00719242
							12.2962	0.182223						12.2962	-0.00713125
							12.3046	0.179684						12.3046	-0.00711673
							12.3129	0.177041						12.3129	-0.00701145
							12.3212	0.173774						12.3212	-0.00700826
							12.3296	0.17048						12.3296	-0.00689242
							12.3379	0.167847						12.3379	-0.0068676
							12.3462	0.165116						12.3462	-0.00681222
							12.3546	0.162667						12.3546	-0.0068067
							12.3629	0.161642						12.3629	-0.00675343
							12.3712	0.161642						12.3712	-0.00673442
							12.3796	0.162298						12.3796	-0.00669662
							12.3879	0.163822						12.3879	-0.00670018
							12.3962	0.164873						12.3962	-0.00670467
							12.4046	0.167492						12.4046	-0.00664707
							12.4129	0.168902						12.4129	-0.00670276
							12.4212	0.169302						12.4212	-0.00673634
							12.4296	0.169143						12.4296	-0.00684132
							12.4379	0.169105						12.4379	-0.00695929
							12.4462	0.167462						12.4462	-0.0072156
							12.4546	0.167379						12.4546	-0.00734306
							12.4629	0.1675						12.4629	-0.00753831
							12.4712	0.168956						12.4712	-0.00770357
							12.4796	0.170321						12.4796	-0.00785498
							12.4879	0.171514						12.4879	-0.00797505
							12.4962	0.173935						12.4962	-0.00807796
							12.5046	0.174216						12.5046	-0.00819708
							12.5129	0.175488						12.5129	-0.00831521
							12.5212	0.175281						12.5212	-0.00833584
							12.5296	0.172778						12.5296	-0.00843457
							12.5379	0.170243						12.5379	-0.00841997
							12.5462	0.167207						12.5462	-0.00842115
							12.5546	0.163263						12.5546	-0.00842543
							12.5629	0.15792						12.5629	-0.00836629
							12.5712	0.152586						12.5712	-0.00835647
							12.5796	0.145695						12.5796	-0.00832487
							12.5879	0.139783						12.5879	-0.00837575
							12.5962	0.133666						12.5962	-0.00836012
							12.6046	0.128834						12.6046	-0.008416
							12.6129	0.126073						12.6129	-0.00842226
							12.6212	0.123562						12.6212	-0.0084135
							12.6296	0.123981						12.6296	-0.00838078
							12.6379	0.125949						12.6379	-0.00840434
							12.6462	0.128638						12.6462	-0.00835934
							12.6546	0.132248						12.6546	-0.00837482
							12.6629	0.135153						12.6629	-0.00831225
							12.6712	0.137865						12.6712	-0.00836695
							12.6796	0.140591						12.6796	-0.00830493
							12.6879	0.14267						12.6879	-0.00831589
							12.6962	0.144063						12.6962	-0.00830575
							12.7046	0.144506						12.7046	-0.00835562
							12.7129	0.144524						12.7129	-0.00836612
							12.7212	0.143243						12.7212	-0.00842539
							12.7296	0.1418						12.7296	-0.00848476
							12.7379	0.138839						12.7379	-0.00855614
							12.7462	0.134364						12.7462	-0.00869591
							12.7546	0.132238						12.7546	-0.00878129
							12.7629	0.130052						12.7629	-0.00884653
							12.7712	0.127266						12.7712	-0.00885256
							12.7796	0.126131						12.7796	-0.00884909
							12.7879	0.127643						12.7879	-0.00876672
							12.7962	0.129002						12.7962	-0.00863891
							12.8046	0.130125						12.8046	-0.00848685
							12.8129	0.133343						12.8129	-0.00828886
							12.8212	0.136322						12.8212	-0.0081559
							12.8296	0.139092						12.8296	-0.00797933
							12.8379	0.142734						12.8379	-0.00785668
							12.8462	0.145914						12.8462	-0.00772336
							12.8546	0.149174						12.8546	-0.00766397
							12.8629	0.152802						12.8629	-0.007675
							12.8712	0.154753						12.8712	-0.00766653
							12.8796	0.156057						12.8796	-0.00777638
							12.8879	0.155796						12.8879	-0.00790979
							12.8962	0.15485						12.8962	-0.00810856
							12.9046	0.153983						12.9046	-0.00825156
							12.9129	0.150094						12.9129	-0.00845404
							12.9212	0.147071						12.9212	-0.0086197
							12.9296	0.145684						12.9296	-0.00868732
							12.9379	0.143082						12.9379	-0.00868854
							12.9462	0.14155						12.9462	-0.00867378
							12.9546	0.139335						12.9546	-0.0086253
							12.9629	0.13807						12.9629	-0.00864122
							12.9712	0.136825						12.9712	-0.00858446
							12.9796	0.134251						12.9796	-0.00862734
							12.9879	0.132857						12.9879	-0.00869174
							12.9962	0.131627						12.9962	-0.00875934
							13.0046	0.130659						13.0046	-0.00879586
							13.0129	0.13084						13.0129	-0.00883541
							13.0212	0.130605						13.0212	-0.00880796
							13.0296	0.131928						13.0296	-0.00884909
							13.0379	0.130769						13.0379	-0.00879664
							13.0462	0.132039						13.0462	-0.00879042
							13.0546	0.132204						13.0546	-0.00874038
							13.0629	0.13307						13.0629	-0.00871642
							13.0712	0.132763						13.0712	-0.008685
							13.0796	0.133967						13.0796	-0.00868364
							13.0879	0.134074						13.0879	-0.00874178
							13.0962	0.135104						13.0962	-0.00874475
							13.1046	0.132813						13.1046	-0.00882735
							13.1129	0.131795						13.1129	-0.00892317
							13.1212	0.127492						13.1212	-0.00901433
							13.1296	0.122717						13.1296	-0.00914853
							13.1379	0.117265						13.1379	-0.00926425
							13.1462	0.112083						13.1462	-0.00938856
							13.1546	0.107984						13.1546	-0.00946217
							13.1629	0.104945						13.1629	-0.00956722
							13.1712	0.103422						13.1712	-0.00968905
							13.1796	0.104749						13.1796	-0.00979888
							13.1879	0.106533						13.1879	-0.00990845
							13.1962	0.108895						13.1962	-0.0099788
							13.2046	0.11142						13.2046	-0.00998009
							13.2129	0.113162						13.2129	-0.00996117
							13.2212	0.11494						13.2212	-0.00992191
							13.2296	0.114666						13.2296	-0.009894
							13.2379	0.114751						13.2379	-0.0098192
							13.2462	0.114693						13.2462	-0.0098144
							13.2546	0.115699						13.2546	-0.00975043
							13.2629	0.114277						13.2629	-0.00969878
							13.2712	0.113613						13.2712	-0.0097115
							13.2796	0.112378						13.2796	-0.00966388
							13.2879	0.109246						13.2879	-0.00969065
							13.2962	0.107893						13.2962	-0.00970231
							13.3046	0.104254						13.3046	-0.00976065
							13.3129	0.104021						13.3129	-0.00976358
							13.3212	0.10139						13.3212	-0.00985233
							13.3296	0.100136						13.3296	-0.00998421
							13.3379	0.0995671						13.3379	-0.0101032
							13.3462	0.099674						13.3462	-0.0102269
							13.3546	0.0996512						13.3546	-0.0103547
							13.3629	0.100943						13.3629	-0.0104114
							13.3712	0.10049						13.3712	-0.0104071
							13.3796	0.099154						13.3796	-0.0104134
							13.3879	0.0979408						13.3879	-0.0103768
							13.3962	0.0965321						13.3962	-0.0103103
							13.4046	0.0952205						13.4046	-0.0102458
							13.4129	0.0925066						13.4129	-0.0102495
							13.4212	0.090325						13.4212	-0.0103022
							13.4296	0.0885008						13.4296	-0.0103129
							13.4379	0.0863129						13.4379	-0.0104113
							13.4462	0.0851219						13.4462	-0.0105314
							13.4546	0.083643						13.4546	-0.010712
							13.4629	0.0835542						13.4629	-0.0108935
							13.4712	0.0823074						13.4712	-0.0110879
							13.4796	0.0824439						13.4796	-0.0113662
							13.4879	0.0824521						13.4879	-0.0116211
							13.4962	0.0822532						13.4962	-0.011839
							13.5046	0.0835566						13.5046	-0.0120488
							13.5129	0.0824172						13.5129	-0.0121207
							13.5212	0.0837083						13.5212	-0.0121173
							13.5296	0.0835519						13.5296	-0.0120244
							13.5379	0.0835795						13.5379	-0.0118327
							13.5462	0.0836885						13.5462	-0.0116358
							13.5546	0.0827116						13.5546	-0.0115012
							13.5629	0.0814673						13.5629	-0.0113744
							13.5712	0.0814769						13.5712	-0.0113786
							13.5796	0.0811093						13.5796	-0.0115024
							13.5879	0.0805767						13.5879	-0.0116656
							13.5962	0.0819134						13.5962	-0.0118978
							13.6046	0.0841871						13.6046	-0.012068
							13.6129	0.0857685						13.6129	-0.0123208
							13.6212	0.0883744						13.6212	-0.0124453
							13.6296	0.0897566						13.6296	-0.0125734
							13.6379	0.0904053						13.6379	-0.0127056
							13.6462	0.0888978						13.6462	-0.0127612
							13.6546	0.0867833						13.6546	-0.0128251
							13.6629	0.0839563						13.6629	-0.0129725
							13.6712	0.0814596						13.6712	-0.0129809
							13.6796	0.0787833						13.6796	-0.0131085
							13.6879	0.0781616						13.6879	-0.0132228
							13.6962	0.0792671						13.6962	-0.0133576
							13.7046	0.0789042						13.7046	-0.0134473
							13.7129	0.08014						13.7129	-0.0135358
							13.7212	0.0791809						13.7212	-0.013724
							13.7296	0.0777472						13.7296	-0.0137905
							13.7379	0.0749895						13.7379	-0.0138583
							13.7462	0.0725011						13.7462	-0.0138776
							13.7546	0.0696521						13.7546	-0.0138067
							13.7629	0.0677354						13.7629	-0.0137584
							13.7712	0.0674812						13.7712	-0.0135841
							13.7796	0.0687847						13.7796	-0.0134604
							13.7879	0.0715342						13.7879	-0.0132126
							13.7962	0.0742382						13.7962	-0.0130153
							13.8046	0.0762426						13.8046	-0.0128035
							13.8129	0.0774888						13.8129	-0.0126985
							13.8212	0.0789403						13.8212	-0.0125653
							13.8296	0.0791018						13.8296	-0.0125497
							13.8379	0.0777115						13.8379	-0.0126769
							13.8462	0.0766617						13.8462	-0.0127873
							13.8546	0.0766956						13.8546	-0.0129617
							13.8629	0.0772971						13.8629	-0.0132282
							13.8712	0.0796174						13.8712	-0.0134232
							13.8796	0.083333						13.8796	-0.013666
							13.8879	0.0874223						13.8879	-0.0137354
							13.8962	0.0913093						13.8962	-0.0137941
							13.9046	0.0932593						13.9046	-0.0137683
							13.9129	0.0948537						13.9129	-0.0136999
							13.9212	0.0938141						13.9212	-0.0136409
							13.9296	0.0889017						13.9296	-0.0135675
							13.9379	0.0834547						13.9379	-0.0136228
							13.9462	0.0766264						13.9462	-0.0136337
							13.9546	0.0693415						13.9546	-0.0137733
							13.9629	0.0634858						13.9629	-0.0138911
							13.9712	0.0582663						13.9712	-0.0140154
							13.9796	0.055403						13.9796	-0.0141385
							13.9879	0.0538322						13.9879	-0.0143137
							13.9962	0.05518						13.9962	-0.0144353
							14.0046	0.0566249						14.0046	-0.0145122
							14.0129	0.0599256						14.0129	-0.0146192
							14.0212	0.0632682						14.0212	-0.0147052
							14.0296	0.0667559						14.0296	-0.0148003
							14.0379	0.0697093						14.0379	-0.0147968
							14.0462	0.0724142						14.0462	-0.0149782
							14.0546	0.0747682						14.0546	-0.0150998
							14.0629	0.0756867						14.0629	-0.015299
							14.0712	0.0753494						14.0712	-0.0154887
							14.0796	0.0767046						14.0796	-0.0156273
							14.0879	0.0746026						14.0879	-0.0158019
							14.0962	0.0755917						14.0962	-0.015875
							14.1046	0.0753156						14.1046	-0.0159329
							14.1129	0.0746415						14.1129	-0.015929
							14.1212	0.075704						14.1212	-0.0159225
							14.1296	0.0755714						14.1296	-0.0159717
							14.1379	0.0754641						14.1379	-0.0159404
							14.1462	0.0767158						14.1462	-0.0159282
							14.1546	0.0768033						14.1546	-0.0159233
							14.1629	0.0782928						14.1629	-0.0158728
							14.1712	0.0794873						14.1712	-0.0158477
							14.1796	0.0816199						14.1796	-0.0158462
							14.1879	0.0831412						14.1879	-0.0158824
							14.1962	0.086807						14.1962	-0.0158653
							14.2046	0.089635						14.2046	-0.0160438
							14.2129	0.0935991						14.2129	-0.0160514
							14.2212	0.0975829						14.2212	-0.0161935
							14.2296	0.101502						14.2296	-0.0162863
							14.2379	0.105682						14.2379	-0.0163052
							14.2462	0.10941						14.2462	-0.0163082
							14.2546	0.11475						14.2546	-0.0162492
							14.2629	0.117337						14.2629	-0.0162453
							14.2712	0.121507						14.2712	-0.0161927
							14.2796	0.125496						14.2796	-0.0162464
							14.2879	0.128757						14.2879	-0.0163683
							14.2962	0.131668						14.2962	-0.0165508
							14.3046	0.131904						14.3046	-0.0166722
							14.3129	0.134237						14.3129	-0.0169161
							14.3212	0.133975						14.3212	-0.0170414
							14.3296	0.134569						14.3296	-0.0171979
							14.3379	0.135516						14.3379	-0.0172586
							14.3462	0.134291						14.3462	-0.0172393
							14.3546	0.134192						14.3546	-0.0171701
							14.3629	0.131871						14.3629	-0.0171072
							14.3712	0.132053						14.3712	-0.0170379
							14.3796	0.131513						14.3796	-0.0169088
							14.3879	0.13069						14.3879	-0.0168169
							14.3962	0.130682						14.3962	-0.0167142
							14.4046	0.13176						14.4046	-0.0166298
							14.4129	0.132925						14.4129	-0.016579
							14.4212	0.135693						14.4212	-0.0164569
							14.4296	0.138116						14.4296	-0.0163946
							14.4379	0.139147						14.4379	-0.0163598
							14.4462	0.14201						14.4462	-0.0163242
							14.4546	0.145235						14.4546	-0.0163027
							14.4629	0.147823						14.4629	-0.0163033
							14.4712	0.151527						14.4712	-0.0163667
							14.4796	0.152984						14.4796	-0.0164158
							14.4879	0.155768						14.4879	-0.0164314
							14.4962	0.158431						14.4962	-0.0165016
							14.5046	0.160247						14.5046	-0.0165654
							14.5129	0.296258						14.5129	-0.0166186
							14.5212	0.301252						14.5212	-0.0166804
							14.5296	0.304415						14.5296	-0.0166898
							14.5379	0.306998						14.5379	-0.0167259
							14.5462	0.308487						14.5462	-0.0166477
							14.5546	0.30984						14.5546	-0.0165945
							14.5629	0.311248						14.5629	-0.0165338
							14.5712	0.312188						14.5712	-0.0164696
							14.5796	0.311854						14.5796	-0.0163999
							14.5879	0.313551						14.5879	-0.0162809
							14.5962	0.316362						14.5962	-0.0162316
							14.6046	0.319131						14.6046	-0.0161493
							14.6129	0.324466						14.6129	-0.0159251
							14.6212	0.329994						14.6212	-0.0156779
							14.6296	0.338035						14.6296	-0.0153691
							14.6379	0.34664						14.6379	-0.0149887
							14.6462	0.354521						14.6462	-0.0146025
							14.6546	0.36143						14.6546	-0.0141498
							14.6629	0.36655						14.6629	-0.0138027
							14.6712	0.37022						14.6712	-0.0134944
							14.6796	0.372389						14.6796	-0.0132966
							14.6879	0.372013						14.6879	-0.0131854
							14.6962	0.371525						14.6962	-0.0131905
							14.7046	0.37154						14.7046	-0.0132166
							14.7129	0.372883						14.7129	-0.0132776
							14.7212	0.374219						14.7212	-0.0133964
							14.7296	0.375591						14.7296	-0.0134124
							14.7379	0.376936						14.7379	-0.0133509
							14.7462	0.37834						14.7462	-0.0132637
							14.7546	0.379454						14.7546	-0.0130457
							14.7629	0.380749						14.7629	-0.0127718
							14.7712	0.379461						14.7712	-0.0124379
							14.7796	0.379626						14.7796	-0.0122456
							14.7879	0.379599						14.7879	-0.0119365
							14.7962	0.379513						14.7962	-0.0117762
							14.8046	0.380497						14.8046	-0.011628
							14.8129	0.383113						14.8129	-0.011476
							14.8212	0.387222						14.8212	-0.0113041
							14.8296	0.390688						14.8296	-0.0111748
							14.8379	0.393989						14.8379	-0.0109905
							14.8462	0.397214						14.8462	-0.0108694
							14.8546	0.400042						14.8546	-0.0107298
							14.8629	0.400281						14.8629	-0.0105579
							14.8712	0.402784						14.8712	-0.0104447
							14.8796	0.40307						14.8796	-0.0103193
							14.8879	0.405406						14.8879	-0.0101923
							14.8962	0.407225						14.8962	-0.0100682
							14.9046	0.410189						14.9046	-0.00992464
							14.9129	0.412484						14.9129	-0.009663
							14.9212	0.417735						14.9212	-0.00941504
							14.9296	0.420459						14.9296	-0.00917339
							14.9379	0.424576						14.9379	-0.00887336
							14.9462	0.428389						14.9462	-0.00861537
							14.9546	0.433205						14.9546	-0.00830209
							14.9629	0.438577						14.9629	-0.00801777
							14.9712	0.443944						14.9712	-0.00773255
							14.9796	0.450308						14.9796	-0.00749648
							14.9879	0.454419						14.9879	-0.00727739
							14.9962	0.459926						14.9962	-0.00696261
							15.0046	0.464304						15.0046	-0.00678645
							15.0129	0.469454						15.0129	-0.00657684
							15.0212	0.473513						15.0212	-0.00634782
							15.0296	0.478901						15.0296	-0.0061781
							15.0379	0.483991						15.0379	-0.00593354
							15.0462	0.489831						15.0462	-0.00574768
							15.0546	0.49599						15.0546	-0.00543536
							15.0629	0.501154						15.0629	-0.00519449
							15.0712	0.50662						15.0712	-0.00482355
							15.0796	0.509488						15.0796	-0.00445359
							15.0879	0.513144						15.0879	-0.00405549
							15.0962	0.513949						15.0962	-0.00372014
							15.1046	0.513756						15.1046	-0.00341255
							15.1129	0.514693						15.1129	-0.00303887
							15.1212	0.515123						15.1212	-0.00273813
							15.1296	0.515046						15.1296	-0.00243332
							15.1379	0.516372						15.1379	-0.00208674
							15.1462	0.518115						15.1462	-0.00165464
							15.1546	0.5201						15.1546	-0.00127857
							15.1629	0.522917						15.1629	-0.000836792
							15.1712	0.525203						15.1712	-0.000335675
							15.1796	0.527578						15.1796	0.000159495
							15.1879	0.530028						15.1879	0.000636191
							15.1962	0.531821						15.1962	0.00118869
							15.2046	0.535676						15.2046	0.00163994
							15.2129	0.537935						15.2129	0.00206851
							15.2212	0.541622						15.2212	0.00246253
							15.2296	0.545558						15.2296	0.00293583
							15.2379	0.549613						15.2379	0.0032597
							15.2462	0.553338						15.2462	0.00361523
							15.2546	0.555954						15.2546	0.00398255
							15.2629	0.558824						15.2629	0.00441125
							15.2712	0.560683						15.2712	0.00472939
							15.2796	0.562672						15.2796	0.00517802
							15.2879	0.566652						15.2879	0.00560436
							15.2962	0.569322						15.2962	0.00607341
							15.3046	0.572223						15.3046	0.00662316
							15.3129	0.57584						15.3129	0.00718639
							15.3212	0.579139						15.3212	0.00767785
							15.3296	0.582183						15.3296	0.00811157
							15.3379	0.585872						15.3379	0.00852672
							15.3462	0.588675						15.3462	0.00886085
							15.3546	0.59294						15.3546	0.00912872
							15.3629	0.598684						15.3629	0.00937092
							15.3712	0.605539						15.3712	0.00968103
							15.3796	0.611927						15.3796	0.0100589
							15.3879	0.619627						15.3879	0.0104665
							15.3962	0.627572						15.3962	0.0109959
							15.4046	0.636565						15.4046	0.0115984
							15.4129	0.643896						15.4129	0.0122241
							15.4212	0.652401						15.4212	0.0128997
							15.4296	0.658606						15.4296	0.0135752
							15.4379	0.665551						15.4379	0.0142164
							15.4462	0.670905						15.4462	0.0148258
							15.4546	0.67749						15.4546	0.0153413
							15.4629	0.684145						15.4629	0.0158641
							15.4712	0.691307						15.4712	0.0163006
							15.4796	0.69853						15.4796	0.016788
							15.4879	0.707014						15.4879	0.0171622
							15.4962	0.715353						15.4962	0.0176077
							15.5046	0.721959						15.5046	0.0180318
							15.5129	0.728443						15.5129	0.0185192
							15.5212	0.733286						15.5212	0.0189608
							15.5296	0.737266						15.5296	0.0194534
							15.5379	0.740442						15.5379	0.0198997
							15.5462	0.743958						15.5462	0.0203587
							15.5546	0.748051						15.5546	0.0207562
							15.5629	0.751866						15.5629	0.0211427
							15.5712	0.756505						15.5712	0.0216193
							15.5796	0.763622						15.5796	0.0220097
							15.5879	0.773116						15.5879	0.0223884
							15.5962	0.784031						15.5962	0.0228304
							15.6046	0.794479						15.6046	0.0232388
							15.6129	0.808936						15.6129	0.0235954
							15.6212	0.819477						15.6212	0.0240264
							15.6296	0.831588						15.6296	0.0243461
							15.6379	0.84317						15.6379	0.0247272
							15.6462	0.851691						15.6462	0.0250963
							15.6546	0.860856						15.6546	0.0254628
							15.6629	0.866488						15.6629	0.0258697
							15.6712	0.871774						15.6712	0.0263006
							15.6796	0.87664						15.6796	0.0267935
							15.6879	0.880678						15.6879	0.0272356
							15.6962	0.884491						15.6962	0.0277856
							15.7046	0.889574						15.7046	0.0282007
							15.7129	0.894843						15.7129	0.0286734
							15.7212	0.900392						15.7212	0.0291398
							15.7296	0.906956						15.7296	0.0295196
							15.7379	0.914061						15.7379	0.0298898
							15.7462	0.921954						15.7462	0.0302568
							15.7546	0.93096						15.7546	0.0305528
							15.7629	0.939267						15.7629	0.0307879
							15.7712	0.948528						15.7712	0.0310483
							15.7796	0.957843						15.7796	0.0312398
							15.7879	0.966758						15.7879	0.0314866
							15.7962	0.974293						15.7962	0.031671
							15.8046	0.984167						15.8046	0.031939
							15.8129	0.99384						15.8129	0.032271
							15.8212	1.00312						15.8212	0.0326492
							15.8296	1.01366						15.8296	0.0330616
							15.8379	1.02271						15.8379	0.0335451
							15.8462	1.03275						15.8462	0.0339922
							15.8546	1.04265						15.8546	0.0344148
							15.8629	1.05191						15.8629	0.0348021
							15.8712	1.06116						15.8712	0.0352198
							15.8796	1.07307						15.8796	0.035544
							15.8879	1.08371						15.8879	0.0358485
							15.8962	1.0964						15.8962	0.0361658
							15.9046	1.10889						15.9046	0.0364725
							15.9129	1.1226						15.9129	0.0367831
							15.9212	1.13634						15.9212	0.0370975
							15.9296	1.14831						15.9296	0.037404
							15.9379	1.16249						15.9379	0.0377153
							15.9462	1.17314						15.9462	0.0380803
							15.9546	1.18538						15.9546	0.0384512
							15.9629	1.19634						15.9629	0.0388225
							15.9712	1.20696						15.9712	0.0391923
							15.9796	1.21761						15.9796	0.0395695
							15.9879	1.22811						15.9879	0.0399444
							15.9962	1.23727						15.9962	0.0403148
							16.0046	1.24673						16.0046	0.0406858
							16.0129	1.25511						16.0129	0.0410546
							16.0212	1.26389						16.0212	0.0414428
							16.0296	1.27446						16.0296	0.0418886
							16.0379	1.28519						16.0379	0.0423269
							16.0462	1.29749						16.0462	0.0427597
							16.0546	1.3109						16.0546	0.0431948
							16.0629	1.32345						16.0629	0.0435657
							16.0712	1.33612						16.0712	0.0439257
							16.0796	1.34957						16.0796	0.044207
							16.0879	1.36161						16.0879	0.0444514
							16.0962	1.37341						16.0962	0.0447028
							16.1046	1.38558						16.1046	0.0449495
							16.1129	1.39669						16.1129	0.0452007
							16.1212	1.40894						16.1212	0.0455845
							16.1296	1.42135						16.1296	0.0459776
							16.1379	1.43333						16.1379	0.0463844
							16.1462	1.44778						16.1462	0.0467574
							16.1546	1.46091						16.1546	0.0470705
							16.1629	1.47501						16.1629	0.0474455
							16.1712	1.48809						16.1712	0.0476805
							16.1796	1.50007						16.1796	0.0479495
							16.1879	1.51067						16.1879	0.0482654
							16.1962	1.52128						16.1962	0.0485999
							16.2046	1.52993						16.2046	0.0490683
							16.2129	1.53693						16.2129	0.0694977
							16.2212	1.54506						16.2212	0.0702165
							16.2296	1.55279						16.2296	0.0710181
							16.2379	1.56198						16.2379	0.0717642
							16.2462	1.57005						16.2462	0.0724446
							16.2546	1.58079						16.2546	0.0731075
							16.2629	1.5918						16.2629	0.073722
							16.2712	1.6038						16.2712	0.0743448
							16.2796	1.61668						16.2796	0.075015
							16.2879	1.62878						16.2879	0.0756941
							16.2962	1.64308						16.2962	0.0763803
							16.3046	1.65669						16.3046	0.0770721
							16.3129	1.67244						16.3129	0.0778863
							16.3212	1.68744						16.3212	0.0787638
							16.3296	1.70356						16.3296	0.0796275
							16.3379	1.71954						16.3379	0.0805559
							16.3462	1.73424						16.3462	0.0814867
							16.3546	1.74767						16.3546	0.0824309
							16.3629	1.76038						16.3629	0.0834315
							16.3712	1.77135						16.3712	0.0843863
							16.3796	1.78187						16.3796	0.0853561
							16.3879	1.79298						16.3879	0.0864136
							16.3962	1.80296						16.3962	0.0874041
							16.4046	1.81096						16.4046	0.0884673
							16.4129	1.82173						16.4129	0.0895432
							16.4212	1.83235						16.4212	0.0906634
							16.4296	1.84284						16.4296	0.0918173
							16.4379	1.8545						16.4379	0.0930497
							16.4462	1.86416						16.4462	0.0942907
							16.4546	1.87591						16.4546	0.0956153
							16.4629	1.88667						16.4629	0.0970563
							16.4712	1.8986						16.4712	0.0984768
							16.4796	1.90844						16.4796	0.0999548
							16.4879	1.9184						16.4879	0.101393
							16.4962	1.92923						16.4962	0.102821
							16.5046	1.93871						16.5046	0.104318
							16.5129	1.94658						16.5129	0.105777
							16.5212	1.95305						16.5212	0.107269
							16.5296	1.9599						16.5296	0.108746
							16.5379	1.96563						16.5379	0.110306
							16.5462	1.97268						16.5462	0.111874
							16.5546	1.97976						16.5546	0.113482
							16.5629	1.98763						16.5629	0.115115
							16.5712	1.99714						16.5712	0.116866
							16.5796	2.00779						16.5796	0.118629
							16.5879	2.01902						16.5879	0.120469
							16.5962	2.03017						16.5962	0.122387
							16.6046	2.04084						16.6046	0.124378
							16.6129	2.05025						16.6129	0.12643
							16.6212	2.05949						16.6212	0.128571
							16.6296	2.06668						16.6296	0.130877
							16.6379	2.07252						16.6379	0.133239
							16.6462	2.07824						16.6462	0.135686
[truncated: 1,004 more rows]
