# Supplementary material for: Biocatalytic nanoparticles for the stabilization of degassed single electron transfer-living radical pickering emulsion polymerizations
Source: Nat Commun. 2020 Nov 5;11:5599. doi: 10.1038/s41467-020-19407-3 (PMC7645627; doi:10.1038/s41467-020-19407-3)
Supplement: Supplementary file 3 — Source Data [file 41467_2020_19407_MOESM3_ESM.zip › NMR_DATA.xlsx]

## Sheet: GOx-chi-LNPs_PMA_DP50
			1NMR_PMA_DP_50_Gox-chi-LNPs
				(ɗ) ppm	Response
				-0.614054	17137128
				-0.613741	1.69676e+07
				-0.613429	1.71989e+07
				-0.613117	17797161
				-0.612805	1.76401e+07
				-0.612492	1.68227e+07
				-0.61218	1.65792e+07
				-0.611868	1.66192e+07
				-0.611556	1.62985e+07
				-0.611243	1.61895e+07
				-0.610931	1.65478e+07
				-0.610619	1.72492e+07
				-0.610307	18288711
				-0.609994	1.82597e+07
				-0.609682	1.78031e+07
				-0.60937	1.73278e+07
				-0.609058	1.69357e+07
				-0.608745	1.67524e+07
				-0.608433	1.66033e+07
				-0.608121	1.62942e+07
				-0.607809	1.6043e+07
				-0.607496	1.65136e+07
				-0.607184	1.66606e+07
				-0.606872	1.70529e+07
				-0.60656	1.70588e+07
				-0.606247	1.67386e+07
				-0.605935	1.64141e+07
				-0.605623	1.63738e+07
				-0.605311	1.59019e+07
				-0.604998	15296697
				-0.604686	15634680
				-0.604374	16661511
				-0.604062	1.73289e+07
				-0.603749	1.68861e+07
				-0.603437	1.6367e+07
				-0.603125	1.65064e+07
				-0.602813	1.69809e+07
				-0.6025	17333748
				-0.602188	1.76215e+07
				-0.601876	17952084
				-0.601564	1.77722e+07
				-0.601251	1.75338e+07
				-0.600939	17567658
				-0.600627	1.76806e+07
				-0.600315	1.73407e+07
				-0.600002	1.75966e+07
				-0.59969	1.81598e+07
				-0.599378	18547029
				-0.599066	1.82895e+07
				-0.598753	1.77174e+07
				-0.598441	1.72559e+07
				-0.598129	17349003
				-0.597817	17587998
				-0.597504	17863605
				-0.597192	1.81954e+07
				-0.59688	1.85613e+07
				-0.596568	1.79873e+07
				-0.596255	1.76774e+07
				-0.595943	1.73358e+07
				-0.595631	1.73784e+07
				-0.595319	1.777e+07
				-0.595006	1.80286e+07
				-0.594694	1.78432e+07
				-0.594382	1.76106e+07
				-0.59407	17544606
				-0.593757	1.83401e+07
				-0.593445	1.87672e+07
				-0.593133	1.83705e+07
				-0.592821	1.7856e+07
				-0.592509	1.71275e+07
				-0.592196	1.70453e+07
				-0.591884	1.69638e+07
				-0.591572	16639137
				-0.59126	1.66393e+07
				-0.590947	16833384
				-0.590635	17301882
				-0.590323	1.76722e+07
				-0.590011	1.69881e+07
				-0.589698	1.69674e+07
				-0.589386	1.74133e+07
				-0.589074	1.77961e+07
				-0.588762	1.78361e+07
				-0.588449	1.7495e+07
				-0.588137	1.73814e+07
				-0.587825	17366292
				-0.587513	1.7735e+07
				-0.5872	1.82126e+07
				-0.586888	1.79134e+07
				-0.586576	1.78349e+07
				-0.586264	1.74477e+07
				-0.585951	1.66814e+07
				-0.585639	1.65052e+07
				-0.585327	1.66475e+07
				-0.585015	1.60369e+07
				-0.584702	1.58979e+07
				-0.58439	1.59353e+07
				-0.584078	1.5687e+07
				-0.583766	1.64223e+07
				-0.583453	1.72823e+07
				-0.583141	1.73775e+07
				-0.582829	1.71871e+07
				-0.582517	1.67368e+07
				-0.582204	17217132
				-0.581892	1.78895e+07
				-0.58158	1.73878e+07
				-0.581268	1.72715e+07
				-0.580955	1.67631e+07
				-0.580643	1.6275e+07
				-0.580331	1.66595e+07
				-0.580019	1.68101e+07
				-0.579706	1.68481e+07
				-0.579394	1.64194e+07
				-0.579082	1.64385e+07
				-0.57877	1.66149e+07
				-0.578457	1.66261e+07
				-0.578145	1.60756e+07
				-0.577833	1.59847e+07
				-0.577521	1.67309e+07
				-0.577208	17083227
				-0.576896	1.75347e+07
				-0.576584	1.79699e+07
				-0.576272	1.78041e+07
				-0.575959	17598168
				-0.575647	1.76732e+07
				-0.575335	17923269
				-0.575023	1.78727e+07
				-0.57471	17762922
				-0.574398	1.81669e+07
				-0.574086	1.84471e+07
				-0.573774	1.85671e+07
				-0.573461	1.85068e+07
				-0.573149	1.81675e+07
				-0.572837	1.76691e+07
				-0.572525	1.76075e+07
				-0.572212	1.77346e+07
				-0.5719	1.81919e+07
				-0.571588	18365664
				-0.571276	17605287
				-0.570963	1.75642e+07
				-0.570651	1.75976e+07
				-0.570339	1.74601e+07
				-0.570027	1.70859e+07
				-0.569714	1.692e+07
				-0.569402	17204928
				-0.56909	1.75553e+07
				-0.568778	1.77109e+07
				-0.568465	1.74804e+07
				-0.568153	1.70282e+07
				-0.567841	1.67979e+07
				-0.567529	1.64339e+07
				-0.567216	1.66818e+07
				-0.566904	1.69284e+07
				-0.566592	1.7206e+07
				-0.56628	1.81176e+07
				-0.565967	1.86234e+07
				-0.565655	1.80797e+07
				-0.565343	1.73186e+07
				-0.565031	1.72969e+07
				-0.564718	1.75788e+07
				-0.564406	1.80496e+07
				-0.564094	1.82534e+07
				-0.563782	1.77286e+07
				-0.563469	1.72472e+07
				-0.563157	1.71776e+07
				-0.562845	1.75854e+07
				-0.562533	1.75713e+07
				-0.56222	17045598
				-0.561908	1.73055e+07
				-0.561596	17826993
				-0.561284	17769702
				-0.560971	1.85236e+07
				-0.560659	18867723
				-0.560347	1.88706e+07
				-0.560035	1.89597e+07
				-0.559722	18353799
				-0.55941	18386682
				-0.559098	1.8352e+07
				-0.558786	1.79347e+07
				-0.558474	1.7878e+07
				-0.558161	1.76767e+07
				-0.557849	17504265
				-0.557537	18219216
				-0.557225	1.84608e+07
				-0.556912	1.7914e+07
				-0.5566	17840214
				-0.556288	1.73421e+07
				-0.555976	1.72257e+07
				-0.555663	1.80935e+07
				-0.555351	1.84539e+07
				-0.555039	1.80832e+07
				-0.554727	1.76235e+07
				-0.554414	1.7494e+07
				-0.554102	1.79485e+07
				-0.55379	17723598
				-0.553478	17779194
				-0.553165	17801907
				-0.552853	1.75655e+07
				-0.552541	1.76384e+07
				-0.552229	1.76765e+07
				-0.551916	1.78382e+07
				-0.551604	1.78719e+07
				-0.551292	1.80383e+07
				-0.55098	17590371
				-0.550667	1.66227e+07
				-0.550355	1.61868e+07
				-0.550043	1.58049e+07
				-0.549731	1.622e+07
				-0.549418	17115093
				-0.549106	1.77383e+07
				-0.548794	1.80532e+07
				-0.548482	1.82663e+07
				-0.548169	18410412
				-0.547857	1.79666e+07
				-0.547545	1.72428e+07
				-0.547233	16881861
				-0.54692	16932372
				-0.546608	1.68373e+07
				-0.546296	16906269
				-0.545984	1.73142e+07
				-0.545671	1.76613e+07
				-0.545359	1.80305e+07
				-0.545047	18454821
				-0.544735	1.83421e+07
				-0.544422	1.79222e+07
				-0.54411	1.74678e+07
				-0.543798	17628678
				-0.543486	1.8296e+07
				-0.543173	1.86812e+07
				-0.542861	1.85184e+07
				-0.542549	1.84299e+07
				-0.542237	1.86019e+07
				-0.541924	1.80254e+07
				-0.541612	1.75281e+07
				-0.5413	1.70356e+07
				-0.540988	1.62753e+07
				-0.540675	1.62406e+07
				-0.540363	1.69425e+07
				-0.540051	1.66812e+07
				-0.539739	1.63955e+07
				-0.539426	1.57983e+07
				-0.539114	1.55857e+07
				-0.538802	1.58967e+07
				-0.53849	1.55894e+07
				-0.538177	1.53273e+07
				-0.537865	1.55969e+07
				-0.537553	1.6006e+07
				-0.537241	1.70952e+07
				-0.536928	1.77473e+07
				-0.536616	1.77532e+07
				-0.536304	1.79991e+07
				-0.535992	1.76471e+07
				-0.535679	1.76338e+07
				-0.535367	1.8218e+07
				-0.535055	1.77129e+07
				-0.534743	1.68634e+07
				-0.53443	1.66326e+07
				-0.534118	1.68533e+07
				-0.533806	1.68029e+07
				-0.533494	17094075
				-0.533181	17608677
				-0.532869	1.81867e+07
				-0.532557	17707326
				-0.532245	1.71702e+07
				-0.531932	1.79269e+07
				-0.53162	1.83641e+07
				-0.531308	1.82613e+07
				-0.530996	1.80096e+07
				-0.530683	1.76501e+07
				-0.530371	1.76904e+07
				-0.530059	1.8161e+07
				-0.529747	1.78605e+07
				-0.529434	1.74777e+07
				-0.529122	1.7311e+07
				-0.52881	1.74956e+07
				-0.528498	1.79719e+07
				-0.528185	1.83946e+07
				-0.527873	18368376
				-0.527561	1.78581e+07
				-0.527249	1.75623e+07
				-0.526936	1.7646e+07
				-0.526624	17604609
				-0.526312	16998816
				-0.526	17248659
				-0.525687	18155145
				-0.525375	18488382
				-0.525063	1.85234e+07
				-0.524751	1.84761e+07
				-0.524438	1.81578e+07
				-0.524126	1.75028e+07
				-0.523814	16803552
				-0.523502	1.73026e+07
				-0.52319	17542233
				-0.522877	1.70614e+07
				-0.522565	1.64071e+07
				-0.522253	1.6464e+07
				-0.521941	17381208
				-0.521628	17561556
				-0.521316	1.66041e+07
				-0.521004	1.63844e+07
				-0.520692	1.66763e+07
				-0.520379	1.71645e+07
				-0.520067	1.78038e+07
				-0.519755	1.7854e+07
				-0.519443	1.75192e+07
				-0.51913	1.76616e+07
				-0.518818	17745294
				-0.518506	1.80361e+07
				-0.518194	18356850
				-0.517881	1.78543e+07
				-0.517569	1.73403e+07
				-0.517257	1.79347e+07
				-0.516945	17923608
				-0.516632	1.76096e+07
				-0.51632	1.74837e+07
				-0.516008	17484603
				-0.515696	1.76113e+07
				-0.515383	1.77062e+07
				-0.515071	16888980
				-0.514759	1.65724e+07
				-0.514447	1.65506e+07
				-0.514134	17083566
				-0.513822	1.72516e+07
				-0.51351	1.68192e+07
				-0.513198	1.65768e+07
				-0.512885	16562184
				-0.512573	1.65136e+07
				-0.512261	17293746
				-0.511949	1.80943e+07
				-0.511636	1.87154e+07
				-0.511324	1.82305e+07
				-0.511012	1.73099e+07
				-0.5107	1.63492e+07
				-0.510387	1.61051e+07
				-0.510075	1.5888e+07
				-0.509763	16073007
				-0.509451	1.71789e+07
				-0.509138	1.82933e+07
				-0.508826	1.85771e+07
				-0.508514	1.83517e+07
				-0.508202	18650763
				-0.507889	18618219
				-0.507577	1.81966e+07
				-0.507265	1.87144e+07
				-0.506953	1.86097e+07
				-0.50664	18086667
				-0.506328	18095142
				-0.506016	1.74065e+07
				-0.505704	1.64834e+07
				-0.505391	1.62697e+07
				-0.505079	1.75127e+07
				-0.504767	1.85051e+07
				-0.504455	1.85874e+07
				-0.504142	1.86243e+07
				-0.50383	1.86302e+07
				-0.503518	1.81252e+07
				-0.503206	1.78041e+07
				-0.502893	1.79201e+07
				-0.502581	1.79587e+07
				-0.502269	1.79798e+07
				-0.501957	1.84621e+07
				-0.501644	1.86211e+07
				-0.501332	1.80583e+07
				-0.50102	1.78788e+07
				-0.500708	1.83532e+07
				-0.500395	1.89164e+07
				-0.500083	1.83381e+07
				-0.499771	17909031
				-0.499459	1.78906e+07
				-0.499146	1.83439e+07
				-0.498834	1.87644e+07
				-0.498522	1.88531e+07
				-0.49821	1.87669e+07
				-0.497897	1.89603e+07
				-0.497585	19183671
				-0.497273	1.88336e+07
				-0.496961	1.81812e+07
				-0.496648	1.75858e+07
				-0.496336	1.74597e+07
				-0.496024	1.75418e+07
				-0.495712	1.76345e+07
				-0.495399	1.75831e+07
				-0.495087	1.81372e+07
				-0.494775	17943609
				-0.494463	1.74996e+07
				-0.49415	1.75607e+07
				-0.493838	1.72486e+07
				-0.493526	1.7023e+07
				-0.493214	1.67989e+07
				-0.492901	1.63271e+07
				-0.492589	1.65688e+07
				-0.492277	1.73634e+07
				-0.491965	1.74682e+07
				-0.491652	1.81139e+07
				-0.49134	1.84719e+07
				-0.491028	1.81993e+07
				-0.490716	1.7742e+07
				-0.490403	17906658
				-0.490091	1.84439e+07
				-0.489779	1.87062e+07
				-0.489467	1.86261e+07
				-0.489155	1.81966e+07
				-0.488842	1.74729e+07
				-0.48853	1.66271e+07
				-0.488218	1.65908e+07
				-0.487906	1.70797e+07
				-0.487593	17202216
				-0.487281	1.7458e+07
				-0.486969	16928643
				-0.486657	1.66784e+07
				-0.486344	16629645
				-0.486032	1.66282e+07
				-0.48572	1.65158e+07
				-0.485408	1.61861e+07
				-0.485095	1.64231e+07
				-0.484783	1.67008e+07
				-0.484471	16739481
				-0.484159	1.62714e+07
				-0.483846	15911304
				-0.483534	16389294
				-0.483222	1.68031e+07
				-0.48291	1.68452e+07
				-0.482597	1.69323e+07
				-0.482285	1.68204e+07
				-0.481973	1.63082e+07
				-0.481661	1.59914e+07
				-0.481348	16411668
				-0.481036	1.70196e+07
				-0.480724	1.7163e+07
				-0.480412	1.69644e+07
				-0.480099	1.68162e+07
				-0.479787	1.69479e+07
				-0.479475	1.70091e+07
				-0.479163	1.75179e+07
				-0.47885	1.79614e+07
				-0.478538	1.83715e+07
				-0.478226	1.84839e+07
				-0.477914	1.81998e+07
				-0.477601	1.80137e+07
				-0.477289	18389394
				-0.476977	1.80281e+07
				-0.476665	1.76806e+07
				-0.476352	17809365
				-0.47604	17556132
				-0.475728	1.77888e+07
				-0.475416	1.80317e+07
				-0.475103	1.82054e+07
				-0.474791	1.80417e+07
				-0.474479	1.83005e+07
				-0.474167	1.79347e+07
				-0.473854	1.7195e+07
				-0.473542	1.75054e+07
				-0.47323	17497824
				-0.472918	1.73251e+07
				-0.472605	1.73489e+07
				-0.472293	1.80098e+07
				-0.471981	1.8403e+07
				-0.471669	1.81332e+07
				-0.471356	1.76193e+07
				-0.471044	1.74011e+07
				-0.470732	1.73252e+07
				-0.47042	1.75331e+07
				-0.470107	1.78991e+07
				-0.469795	1.76089e+07
				-0.469483	17273067
				-0.469171	1.66461e+07
				-0.468858	1.6209e+07
				-0.468546	1.63919e+07
				-0.468234	17605626
				-0.467922	1.81482e+07
				-0.467609	1.75255e+07
				-0.467297	1.72468e+07
				-0.466985	1.71217e+07
				-0.466673	1.7102e+07
				-0.46636	1.73737e+07
				-0.466048	1.71699e+07
				-0.465736	1.66789e+07
				-0.465424	1.63239e+07
				-0.465111	1.63553e+07
				-0.464799	1.65126e+07
				-0.464487	1.6643e+07
				-0.464175	1.69172e+07
				-0.463862	17262219
				-0.46355	1.7638e+07
				-0.463238	1.7754e+07
				-0.462926	17794788
				-0.462613	17388327
				-0.462301	1.77583e+07
				-0.461989	17479857
				-0.461677	1.67299e+07
				-0.461364	1.65309e+07
				-0.461052	1.7078e+07
				-0.46074	1.74469e+07
				-0.460428	1.74651e+07
				-0.460115	1.71852e+07
				-0.459803	1.77321e+07
				-0.459491	1.79089e+07
				-0.459179	1.77024e+07
				-0.458866	17320527
				-0.458554	1.66045e+07
				-0.458242	16504554
				-0.45793	16677783
				-0.457617	17090685
				-0.457305	1.7857e+07
				-0.456993	1.79943e+07
				-0.456681	1.79541e+07
				-0.456368	1.83635e+07
				-0.456056	1.8528e+07
				-0.455744	1.83912e+07
				-0.455432	1.92985e+07
				-0.45512	1.99069e+07
				-0.454807	1.95714e+07
				-0.454495	19414869
				-0.454183	1.92666e+07
				-0.453871	1.86721e+07
				-0.453558	1.79471e+07
				-0.453246	17581218
				-0.452934	1.74186e+07
				-0.452622	17619186
				-0.452309	1.79264e+07
				-0.451997	1.77553e+07
				-0.451685	1.74822e+07
				-0.451373	1.77632e+07
				-0.45106	1.84431e+07
				-0.450748	1.85629e+07
				-0.450436	1.8289e+07
				-0.450124	1.83478e+07
				-0.449811	1.83627e+07
				-0.449499	1.74845e+07
				-0.449187	1.73945e+07
				-0.448875	1.7852e+07
				-0.448562	1.76725e+07
				-0.44825	17773431
				-0.447938	1.85191e+07
				-0.447626	1.88163e+07
				-0.447313	18420921
				-0.447001	1.80244e+07
				-0.446689	1.78496e+07
				-0.446377	1.8252e+07
				-0.446064	1.86795e+07
				-0.445752	1.88761e+07
				-0.44544	1.82666e+07
				-0.445128	1.74344e+07
				-0.444815	1.73666e+07
				-0.444503	1.75037e+07
				-0.444191	1.812e+07
				-0.443879	1.84357e+07
				-0.443566	1.83189e+07
				-0.443254	18520587
				-0.442942	17706987
				-0.44263	1.70278e+07
				-0.442317	1.78699e+07
				-0.442005	1.81907e+07
				-0.441693	1.76477e+07
				-0.441381	17432397
				-0.441068	1.74699e+07
				-0.440756	1.74045e+07
				-0.440444	1.6995e+07
				-0.440132	16962543
				-0.439819	1.73034e+07
				-0.439507	1.80991e+07
				-0.439195	1.87445e+07
				-0.438883	1.8139e+07
				-0.43857	1.75301e+07
				-0.438258	1.72325e+07
				-0.437946	16922541
				-0.437634	1.63636e+07
				-0.437321	1.61898e+07
				-0.437009	16494723
				-0.436697	16334037
				-0.436385	1.64782e+07
				-0.436072	16881861
				-0.43576	17613423
				-0.435448	17679528
				-0.435136	1.76549e+07
				-0.434823	1.8045e+07
				-0.434511	1.78034e+07
				-0.434199	1.72495e+07
				-0.433887	1.68684e+07
				-0.433574	1.68135e+07
				-0.433262	1.65993e+07
				-0.43295	1.63633e+07
				-0.432638	1.7303e+07
				-0.432325	1.8256e+07
				-0.432013	1.85491e+07
				-0.431701	1.79116e+07
				-0.431389	1.68042e+07
				-0.431076	1.6288e+07
				-0.430764	16418448
				-0.430452	1.65592e+07
				-0.43014	17294085
				-0.429827	17906319
				-0.429515	1.84516e+07
				-0.429203	1.82709e+07
				-0.428891	1.80524e+07
				-0.428578	1.81841e+07
				-0.428266	18630423
				-0.427954	18449397
				-0.427642	17899200
				-0.427329	1.76044e+07
				-0.427017	1.75363e+07
				-0.426705	1.73264e+07
				-0.426393	1.70834e+07
				-0.42608	16991697
				-0.425768	1.69596e+07
				-0.425456	17413413
				-0.425144	1.78806e+07
				-0.424831	1.84473e+07
				-0.424519	1.89957e+07
				-0.424207	1.88424e+07
				-0.423895	18705003
				-0.423582	1.90433e+07
				-0.42327	1.90443e+07
				-0.422958	1.88557e+07
				-0.422646	18780600
				-0.422333	1.8956e+07
				-0.422021	19599963
				-0.421709	19599285
				-0.421397	19277574
				-0.421085	1.85951e+07
				-0.420772	18376173
				-0.42046	1.83549e+07
				-0.420148	1.8164e+07
				-0.419836	1.8131e+07
				-0.419523	1.80042e+07
				-0.419211	1.76647e+07
				-0.418899	1.8048e+07
				-0.418587	1.7975e+07
				-0.418274	1.79908e+07
				-0.417962	18259557
				-0.41765	1.80789e+07
				-0.417338	1.80196e+07
				-0.417025	1.86299e+07
				-0.416713	18702291
				-0.416401	1.7718e+07
				-0.416089	1.68217e+07
				-0.415776	1.72791e+07
				-0.415464	1.80842e+07
				-0.415152	1.82946e+07
				-0.41484	17678511
				-0.414527	1.73251e+07
				-0.414215	17202216
				-0.413903	1.66713e+07
				-0.413591	16015716
				-0.413278	16335393
				-0.412966	16950000
				-0.412654	1.70661e+07
				-0.412342	17246286
				-0.412029	17682918
				-0.411717	17771736
				-0.411405	1.74664e+07
				-0.411093	1.78425e+07
				-0.41078	1.77729e+07
				-0.410468	1.66895e+07
				-0.410156	1.6278e+07
				-0.409844	1.64572e+07
				-0.409531	16532013
				-0.409219	1.74404e+07
				-0.408907	17709360
				-0.408595	1.70217e+07
				-0.408282	1.69099e+07
				-0.40797	1.75523e+07
				-0.407658	1.83101e+07
				-0.407346	19127058
				-0.407033	2.01191e+07
				-0.406721	1.94792e+07
				-0.406409	1.85596e+07
				-0.406097	1.83697e+07
				-0.405784	18496518
				-0.405472	1.84139e+07
				-0.40516	18325662
				-0.404848	1.8329e+07
				-0.404535	18035139
				-0.404223	1.77415e+07
				-0.403911	1.78198e+07
				-0.403599	1.79787e+07
				-0.403286	1.77945e+07
				-0.402974	1.7654e+07
				-0.402662	1.80292e+07
				-0.40235	18668391
				-0.402037	1.8802e+07
				-0.401725	18728394
				-0.401413	1.89155e+07
				-0.401101	1.83637e+07
				-0.400788	1.78764e+07
				-0.400476	1.8013e+07
				-0.400164	1.77313e+07
				-0.399852	1.7322e+07
				-0.399539	1.74215e+07
				-0.399227	1.79288e+07
				-0.398915	1.79953e+07
				-0.398603	1.74024e+07
				-0.39829	1.74319e+07
				-0.397978	1.776e+07
				-0.397666	1.81296e+07
				-0.397354	1.80239e+07
				-0.397041	1.7187e+07
				-0.396729	1.74983e+07
				-0.396417	1.85756e+07
				-0.396105	1.93256e+07
				-0.395792	1.92639e+07
				-0.39548	1.82822e+07
				-0.395168	1.77418e+07
				-0.394856	1.79705e+07
				-0.394543	17941236
				-0.394231	1.73201e+07
				-0.393919	1.68707e+07
				-0.393607	17137806
				-0.393294	1.75508e+07
				-0.392982	1.75039e+07
				-0.39267	1.76574e+07
				-0.392358	1.7139e+07
				-0.392045	1.6007e+07
				-0.391733	1.56844e+07
				-0.391421	1.5905e+07
				-0.391109	1.64248e+07
				-0.390796	17133399
				-0.390484	16865928
				-0.390172	16593711
				-0.38986	1.69067e+07
				-0.389547	1.70946e+07
				-0.389235	1.70248e+07
				-0.388923	1.71143e+07
				-0.388611	1.73986e+07
				-0.388298	1.74997e+07
				-0.387986	17768685
				-0.387674	1.84024e+07
				-0.387362	1.89612e+07
				-0.38705	1.86646e+07
				-0.386737	1.79052e+07
				-0.386425	1.74583e+07
				-0.386113	1.76243e+07
				-0.385801	17367309
				-0.385488	1.75244e+07
				-0.385176	1.7584e+07
				-0.384864	1.81774e+07
				-0.384552	1.82617e+07
				-0.384239	1.83726e+07
				-0.383927	1.89859e+07
				-0.383615	1.89071e+07
				-0.383303	18971457
				-0.38299	1.86104e+07
				-0.382678	1.82044e+07
				-0.382366	1.79235e+07
				-0.382054	1.81979e+07
				-0.381741	1.83682e+07
				-0.381429	1.7973e+07
				-0.381117	1.74675e+07
				-0.380805	1.7996e+07
				-0.380492	18522621
				-0.38018	1.8143e+07
				-0.379868	1.81248e+07
				-0.379556	1.82735e+07
				-0.379243	1.81197e+07
				-0.378931	1.78823e+07
				-0.378619	1.81013e+07
				-0.378307	1.84183e+07
				-0.377994	1.8359e+07
				-0.377682	1.78177e+07
				-0.37737	17390022
				-0.377058	1.75963e+07
				-0.376745	1.75542e+07
				-0.376433	1.74407e+07
				-0.376121	1.68478e+07
				-0.375809	1.66984e+07
				-0.375496	1.64517e+07
				-0.375184	1.61479e+07
				-0.374872	16022496
				-0.37456	1.64291e+07
				-0.374247	1.69796e+07
				-0.373935	1.70537e+07
				-0.373623	1.73051e+07
				-0.373311	1.80122e+07
				-0.372998	1.78431e+07
				-0.372686	1.77169e+07
				-0.372374	1.77264e+07
				-0.372062	1.74188e+07
				-0.371749	17077803
				-0.371437	1.70305e+07
				-0.371125	17356461
				-0.370813	1.71712e+07
				-0.3705	1.68213e+07
				-0.370188	1.64942e+07
				-0.369876	1.61241e+07
				-0.369564	16155723
				-0.369251	1.7158e+07
				-0.368939	1.78837e+07
				-0.368627	1.81332e+07
				-0.368315	1.74871e+07
				-0.368002	16901523
				-0.36769	1.74998e+07
				-0.367378	1.76777e+07
				-0.367066	17667324
				-0.366753	1.74798e+07
				-0.366441	1.78567e+07
				-0.366129	1.846e+07
				-0.365817	1.87079e+07
				-0.365504	1.88419e+07
				-0.365192	1.82844e+07
				-0.36488	1.76169e+07
				-0.364568	1.75808e+07
				-0.364255	1.75506e+07
				-0.363943	1.84671e+07
				-0.363631	1.91553e+07
				-0.363319	1.921e+07
				-0.363006	1.87255e+07
				-0.362694	1.78505e+07
				-0.362382	17033733
				-0.36207	1.69081e+07
				-0.361757	1.7619e+07
				-0.361445	1.78933e+07
				-0.361133	1.7358e+07
				-0.360821	1.7083e+07
				-0.360508	1.65125e+07
				-0.360196	1.6102e+07
				-0.359884	1.62108e+07
				-0.359572	1.71459e+07
				-0.359259	1.74336e+07
				-0.358947	1.77786e+07
				-0.358635	1.79475e+07
				-0.358323	1.78978e+07
				-0.35801	1.77065e+07
				-0.357698	17475111
				-0.357386	1.76399e+07
				-0.357074	1.79627e+07
				-0.356761	1.78469e+07
				-0.356449	1.79505e+07
				-0.356137	1.77089e+07
				-0.355825	17550030
				-0.355512	1.76757e+07
				-0.3552	1.77279e+07
				-0.354888	18001917
				-0.354576	18193452
				-0.354263	1.7406e+07
				-0.353951	1.70023e+07
				-0.353639	16508283
				-0.353327	1.6803e+07
				-0.353015	1.77949e+07
				-0.352702	1.81711e+07
				-0.35239	1.7745e+07
				-0.352078	1.71371e+07
				-0.351766	1.60599e+07
				-0.351453	1.5616e+07
				-0.351141	1.58472e+07
				-0.350829	1.68261e+07
				-0.350517	1.7886e+07
				-0.350204	18629745
				-0.349892	18534486
				-0.34958	1.77077e+07
				-0.349268	1.74992e+07
				-0.348955	1.75656e+07
				-0.348643	1.67958e+07
				-0.348331	1.67386e+07
				-0.348019	1.69989e+07
				-0.347706	1.77763e+07
				-0.347394	1.8895e+07
				-0.347082	1.90767e+07
				-0.34677	1.86915e+07
				-0.346457	18609744
				-0.346145	1.8434e+07
				-0.345833	1.88666e+07
				-0.345521	1.9348e+07
				-0.345208	1.89843e+07
				-0.344896	1.83332e+07
				-0.344584	1.80624e+07
				-0.344272	1.74342e+07
				-0.343959	1.72952e+07
				-0.343647	1.70221e+07
				-0.343335	1.68335e+07
				-0.343023	1.73816e+07
				-0.34271	17711394
				-0.342398	17810382
				-0.342086	1.82096e+07
				-0.341774	1.87695e+07
				-0.341461	1.93353e+07
				-0.341149	1.92239e+07
				-0.340837	1.94377e+07
				-0.340525	1.98215e+07
				-0.340212	19627083
				-0.3399	18994509
				-0.339588	1.86827e+07
				-0.339276	1.79246e+07
				-0.338963	1.74183e+07
				-0.338651	1.73912e+07
				-0.338339	1.76916e+07
				-0.338027	17357817
				-0.337714	17082888
				-0.337402	1.67777e+07
				-0.33709	1.68719e+07
				-0.336778	1.76186e+07
				-0.336465	1.78441e+07
				-0.336153	1.80838e+07
				-0.335841	1.84748e+07
				-0.335529	18033105
				-0.335216	17707665
				-0.334904	1.75182e+07
				-0.334592	1.73207e+07
				-0.33428	1.74641e+07
				-0.333967	1.79818e+07
				-0.333655	1.87481e+07
				-0.333343	1.91561e+07
				-0.333031	1.95545e+07
				-0.332718	1.93789e+07
				-0.332406	1.8547e+07
				-0.332094	1.79429e+07
				-0.331782	1.76133e+07
				-0.331469	17395107
				-0.331157	1.68261e+07
				-0.330845	1.62096e+07
				-0.330533	1.6546e+07
				-0.33022	1.71132e+07
				-0.329908	1.68587e+07
				-0.329596	1.62824e+07
				-0.329284	1.61524e+07
				-0.328971	16466247
				-0.328659	1.71686e+07
				-0.328347	17490027
				-0.328035	1.66576e+07
				-0.327722	16384548
				-0.32741	1.66408e+07
				-0.327098	1.68733e+07
				-0.326786	1.66199e+07
				-0.326473	16794060
				-0.326161	1.70002e+07
				-0.325849	1.68498e+07
				-0.325537	17208996
				-0.325224	17789025
				-0.324912	1.78623e+07
				-0.3246	1.78489e+07
				-0.324288	1.77397e+07
				-0.323975	1.81612e+07
				-0.323663	1.78601e+07
				-0.323351	1.72095e+07
				-0.323039	1.75338e+07
				-0.322726	1.72017e+07
				-0.322414	1.74424e+07
				-0.322102	1.82463e+07
				-0.32179	1.8828e+07
				-0.321477	1.82061e+07
				-0.321165	1.74142e+07
				-0.320853	1.70945e+07
				-0.320541	1.74231e+07
				-0.320228	17496129
				-0.319916	1.80491e+07
				-0.319604	1.87943e+07
				-0.319292	1.88549e+07
				-0.318979	1.84482e+07
				-0.318667	18503298
				-0.318355	1.87192e+07
				-0.318043	1.86134e+07
				-0.317731	1.821e+07
				-0.317418	1.81722e+07
				-0.317106	1.80797e+07
				-0.316794	17935134
				-0.316482	1.76355e+07
				-0.316169	1.76396e+07
				-0.315857	1.80085e+07
				-0.315545	1.79713e+07
				-0.315233	1.83133e+07
				-0.31492	18083616
				-0.314608	1.73942e+07
				-0.314296	1.73737e+07
				-0.313984	1.74549e+07
				-0.313671	1.76543e+07
				-0.313359	1.7862e+07
				-0.313047	1.85565e+07
				-0.312735	1.90323e+07
				-0.312422	1.87794e+07
				-0.31211	1.83354e+07
				-0.311798	1.76959e+07
				-0.311486	1.7623e+07
				-0.311173	1.83508e+07
				-0.310861	1.9077e+07
				-0.310549	1.91883e+07
				-0.310237	19048749
				-0.309924	1.89264e+07
				-0.309612	1.82619e+07
				-0.3093	1.77089e+07
				-0.308988	1.77429e+07
				-0.308675	1.78523e+07
				-0.308363	17662239
				-0.308051	1.72739e+07
				-0.307739	1.72737e+07
				-0.307426	1.7297e+07
				-0.307114	1.79184e+07
				-0.306802	1.86893e+07
				-0.30649	1.93002e+07
				-0.306177	1.90167e+07
				-0.305865	1.8053e+07
				-0.305553	1.714e+07
				-0.305241	1.63894e+07
				-0.304928	1.6597e+07
				-0.304616	1.73417e+07
				-0.304304	1.80176e+07
				-0.303992	18034461
				-0.303679	1.82517e+07
				-0.303367	18224979
				-0.303055	17633085
				-0.302743	17723937
				-0.30243	1.84831e+07
				-0.302118	1.85524e+07
				-0.301806	1.81723e+07
				-0.301494	1.78465e+07
				-0.301181	17448669
				-0.300869	1.75211e+07
				-0.300557	1.77837e+07
				-0.300245	1.79397e+07
				-0.299932	1.74415e+07
				-0.29962	1.71702e+07
				-0.299308	1.75095e+07
				-0.298996	18007002
				-0.298683	18010731
				-0.298371	17701902
				-0.298059	1.78637e+07
				-0.297747	18162942
				-0.297434	18448041
				-0.297122	1.84784e+07
				-0.29681	18323628
				-0.296498	1.81482e+07
				-0.296185	1.79913e+07
				-0.295873	1.90292e+07
				-0.295561	1.98733e+07
				-0.295249	1.96259e+07
				-0.294936	19822686
				-0.294624	1.95893e+07
				-0.294312	18561606
				-0.294	17715462
				-0.293687	1.76294e+07
				-0.293375	1.84379e+07
				-0.293063	1.86496e+07
				-0.292751	1.8133e+07
				-0.292438	1.81631e+07
				-0.292126	17841909
				-0.291814	1.74938e+07
				-0.291502	1.78103e+07
				-0.291189	1.79215e+07
				-0.290877	1.78844e+07
				-0.290565	1.81281e+07
				-0.290253	1.85276e+07
				-0.28994	1.86506e+07
				-0.289628	1.82322e+07
				-0.289316	1.81281e+07
				-0.289004	1.80105e+07
				-0.288691	1.72173e+07
				-0.288379	1.71608e+07
				-0.288067	1.75798e+07
				-0.287755	1.77161e+07
				-0.287442	1.79191e+07
				-0.28713	1.84242e+07
				-0.286818	1.88591e+07
				-0.286506	1.83322e+07
				-0.286193	1.79679e+07
				-0.285881	1.80125e+07
				-0.285569	1.80783e+07
				-0.285257	1.77388e+07
				-0.284944	1.79288e+07
				-0.284632	1.84036e+07
				-0.28432	1.85983e+07
				-0.284008	1.86224e+07
				-0.283696	1.83476e+07
				-0.283383	1.84359e+07
				-0.283071	1.86262e+07
				-0.282759	1.78962e+07
				-0.282447	17418837
				-0.282134	1.73122e+07
				-0.281822	1.73192e+07
				-0.28151	1.77265e+07
				-0.281198	18207690
				-0.280885	1.80655e+07
				-0.280573	1.76237e+07
				-0.280261	1.77583e+07
				-0.279949	1.73996e+07
				-0.279636	1.73726e+07
				-0.279324	1.83725e+07
				-0.279012	1.86369e+07
				-0.2787	1.83567e+07
				-0.278387	1.80654e+07
				-0.278075	1.83591e+07
				-0.277763	1.87287e+07
				-0.277451	1.92776e+07
				-0.277138	1.95094e+07
				-0.276826	1.88315e+07
				-0.276514	18811788
				-0.276202	1.89462e+07
				-0.275889	1.84129e+07
				-0.275577	18004968
				-0.275265	1.7923e+07
				-0.274953	1.82228e+07
				-0.27464	1.84316e+07
				-0.274328	18029376
				-0.274016	1.74131e+07
				-0.273704	17171028
				-0.273391	1.67774e+07
				-0.273079	1.67322e+07
				-0.272767	17058480
				-0.272455	1.73559e+07
				-0.272142	1.78533e+07
				-0.27183	18172773
				-0.271518	1.78147e+07
				-0.271206	1.73112e+07
				-0.270893	1.74717e+07
				-0.270581	1.76614e+07
				-0.270269	17825298
				-0.269957	1.82917e+07
				-0.269644	18155484
				-0.269332	1.79227e+07
				-0.26902	1.78549e+07
				-0.268708	18090057
				-0.268395	1.81902e+07
				-0.268083	1.80686e+07
				-0.267771	1.84648e+07
				-0.267459	1.83099e+07
				-0.267146	1.80756e+07
				-0.266834	1.82802e+07
				-0.266522	1.81404e+07
				-0.26621	1.8607e+07
				-0.265897	1.91502e+07
				-0.265585	1.89757e+07
				-0.265273	18560250
				-0.264961	18618219
				-0.264648	1.8598e+07
				-0.264336	1.86234e+07
				-0.264024	1.83336e+07
				-0.263712	1.7889e+07
				-0.263399	1.8117e+07
				-0.263087	1.88326e+07
				-0.262775	1.90914e+07
				-0.262463	1.89049e+07
				-0.26215	18639576
				-0.261838	18807042
				-0.261526	1.82424e+07
				-0.261214	17919540
				-0.260901	17995815
				-0.260589	18167349
				-0.260277	1.79642e+07
				-0.259965	1.71599e+07
				-0.259652	1.69194e+07
				-0.25934	1.79309e+07
				-0.259028	19246047
				-0.258716	1.97126e+07
				-0.258403	1.96092e+07
				-0.258091	1.92007e+07
				-0.257779	18247014
				-0.257467	1.77641e+07
				-0.257154	1.76021e+07
				-0.256842	17256795
				-0.25653	1.75072e+07
				-0.256218	1.79191e+07
				-0.255905	1.7685e+07
				-0.255593	1.84949e+07
				-0.255281	1.84228e+07
				-0.254969	17976153
				-0.254656	1.78954e+07
				-0.254344	1.82553e+07
				-0.254032	1.8484e+07
				-0.25372	1.8607e+07
				-0.253407	17730717
				-0.253095	1.73984e+07
				-0.252783	1.8716e+07
				-0.252471	1.92512e+07
				-0.252158	1.84181e+07
				-0.251846	1.75501e+07
				-0.251534	17479179
				-0.251222	1.77542e+07
				-0.250909	1.84071e+07
				-0.250597	1.88689e+07
				-0.250285	1.86546e+07
				-0.249973	1.85177e+07
				-0.249661	1.85461e+07
				-0.249348	18429057
				-0.249036	1.80686e+07
				-0.248724	18556521
				-0.248412	18539232
				-0.248099	1.83889e+07
				-0.247787	1.84644e+07
				-0.247475	18214809
				-0.247163	1.75906e+07
				-0.24685	1.70394e+07
				-0.246538	1.6792e+07
				-0.246226	1.69055e+07
				-0.245914	1.70428e+07
				-0.245601	17275101
				-0.245289	1.72664e+07
				-0.244977	1.80014e+07
				-0.244665	18820941
				-0.244352	1.92209e+07
				-0.24404	18927726
				-0.243728	1.83116e+07
				-0.243416	1.82899e+07
				-0.243103	18107346
				-0.242791	17614779
				-0.242479	1.78614e+07
				-0.242167	1.86963e+07
				-0.241854	1.93011e+07
				-0.241542	1.96025e+07
				-0.24123	1.94764e+07
				-0.240918	1.87021e+07
				-0.240605	1.82418e+07
				-0.240293	1.78059e+07
				-0.239981	1.75308e+07
				-0.239669	1.81401e+07
				-0.239356	1.87514e+07
				-0.239044	1.86573e+07
				-0.238732	1.80861e+07
				-0.23842	1.7354e+07
				-0.238107	1.77295e+07
				-0.237795	1.82069e+07
				-0.237483	1.87331e+07
				-0.237171	1.95876e+07
				-0.236858	1.98202e+07
				-0.236546	1.94156e+07
				-0.236234	1.92296e+07
				-0.235922	1.91517e+07
				-0.235609	1.91502e+07
				-0.235297	1.88205e+07
				-0.234985	1.87643e+07
				-0.234673	1.889e+07
				-0.23436	1.90014e+07
				-0.234048	1.8911e+07
				-0.233736	1.8638e+07
				-0.233424	1.86729e+07
				-0.233111	1.91495e+07
				-0.232799	1.95612e+07
				-0.232487	1.96333e+07
				-0.232175	1.95699e+07
				-0.231862	1.94418e+07
				-0.23155	1.91421e+07
				-0.231238	1.93319e+07
				-0.230926	1.9633e+07
				-0.230613	2.00286e+07
				-0.230301	19829127
				-0.229989	19274523
				-0.229677	19057902
				-0.229364	1.95802e+07
				-0.229052	19667763
				-0.22874	19857942
				-0.228428	1.90122e+07
				-0.228115	17857503
				-0.227803	1.78398e+07
				-0.227491	1.812e+07
				-0.227179	18053445
				-0.226866	1.80011e+07
				-0.226554	1.80462e+07
				-0.226242	1.80475e+07
				-0.22593	1.74291e+07
				-0.225617	1.73675e+07
				-0.225305	17263914
				-0.224993	17743938
				-0.224681	1.81621e+07
				-0.224368	18760260
				-0.224056	1.87836e+07
				-0.223744	1.83119e+07
				-0.223432	1.81275e+07
				-0.223119	1.86507e+07
				-0.222807	1.88493e+07
				-0.222495	1.85818e+07
				-0.222183	1.78433e+07
				-0.22187	1.74319e+07
				-0.221558	1.74309e+07
				-0.221246	1.75317e+07
				-0.220934	1.8081e+07
				-0.220621	1.85857e+07
				-0.220309	19259268
				-0.219997	19500297
				-0.219685	1.89841e+07
				-0.219372	18518892
				-0.21906	18113109
				-0.218748	1.81624e+07
				-0.218436	1.88374e+07
				-0.218123	1.88183e+07
				-0.217811	1.87931e+07
				-0.217499	1.85604e+07
				-0.217187	1.80807e+07
				-0.216874	1.82078e+07
				-0.216562	1.81414e+07
				-0.21625	1.83886e+07
				-0.215938	1.8997e+07
				-0.215626	1.90896e+07
				-0.215313	1.81811e+07
				-0.215001	1.82323e+07
				-0.214689	1.82387e+07
				-0.214377	1.86337e+07
				-0.214064	1.92861e+07
				-0.213752	1.93147e+07
				-0.21344	1.87729e+07
				-0.213128	1.83525e+07
				-0.212815	1.85192e+07
				-0.212503	1.8806e+07
				-0.212191	18875181
				-0.211879	1.86977e+07
				-0.211566	18742971
				-0.211254	1.84325e+07
				-0.210942	1.78248e+07
				-0.21063	18225318
				-0.210317	18650424
				-0.210005	18531435
				-0.209693	18679239
				-0.209381	1.89249e+07
				-0.209068	1.86251e+07
				-0.208756	1.91464e+07
				-0.208444	19278591
				-0.208132	18676866
				-0.207819	1.79361e+07
				-0.207507	1.77365e+07
				-0.207195	1.76174e+07
				-0.206883	1.76113e+07
				-0.20657	1.75918e+07
				-0.206258	1.81278e+07
				-0.205946	1.85073e+07
				-0.205634	1.89497e+07
				-0.205321	1.93546e+07
				-0.205009	1.98517e+07
				-0.204697	19533180
				-0.204385	19144686
				-0.204072	18988746
				-0.20376	1.91524e+07
				-0.203448	1.91783e+07
				-0.203136	1.96306e+07
				-0.202823	1.9385e+07
				-0.202511	1.90117e+07
				-0.202199	1.8261e+07
				-0.201887	17931744
				-0.201574	1.81015e+07
				-0.201262	1.7953e+07
				-0.20095	1.79821e+07
				-0.200638	1.81848e+07
				-0.200325	1.78827e+07
				-0.200013	1.8272e+07
				-0.199701	1.86497e+07
				-0.199389	1.9068e+07
				-0.199076	1.87906e+07
				-0.198764	1.85481e+07
				-0.198452	1.84865e+07
				-0.19814	1.86334e+07
				-0.197827	1.87276e+07
				-0.197515	18557199
				-0.197203	1.83393e+07
				-0.196891	18439905
				-0.196578	1.84476e+07
				-0.196266	1.841e+07
				-0.195954	1.85551e+07
				-0.195642	1.90323e+07
				-0.195329	1.95408e+07
				-0.195017	19409445
				-0.194705	1.85428e+07
				-0.194393	1.81669e+07
				-0.19408	1.83863e+07
				-0.193768	1.85567e+07
				-0.193456	18004629
				-0.193144	1.81185e+07
				-0.192831	1.88276e+07
				-0.192519	1.86064e+07
				-0.192207	18386004
				-0.191895	1.828e+07
				-0.191582	1.83383e+07
				-0.19127	1.81648e+07
				-0.190958	18069039
				-0.190646	1.83648e+07
				-0.190333	18921285
				-0.190021	1.95396e+07
				-0.189709	1.93719e+07
				-0.189397	1.87689e+07
				-0.189084	1.87066e+07
				-0.188772	1.97023e+07
				-0.18846	2.09093e+07
				-0.188148	2.17393e+07
				-0.187835	2.12139e+07
				-0.187523	1.98707e+07
				-0.187211	18754497
				-0.186899	1.86427e+07
				-0.186586	18104634
				-0.186274	1.78528e+07
				-0.185962	1.77974e+07
				-0.18565	1.82576e+07
				-0.185337	1.87724e+07
				-0.185025	18949761
				-0.184713	18885690
				-0.184401	1.87662e+07
				-0.184088	1.86245e+07
				-0.183776	18664323
				-0.183464	18600252
				-0.183152	1.90351e+07
				-0.182839	1.97641e+07
				-0.182527	1.92736e+07
				-0.182215	1.83787e+07
				-0.181903	1.79547e+07
				-0.181591	1.7769e+07
				-0.181278	1.75953e+07
				-0.180966	1.76319e+07
				-0.180654	1.7957e+07
				-0.180342	1.80509e+07
				-0.180029	1.85773e+07
				-0.179717	1.88685e+07
				-0.179405	1.91286e+07
				-0.179093	1.89759e+07
				-0.17878	1.81422e+07
				-0.178468	17132721
				-0.178156	1.66722e+07
				-0.177844	1.68635e+07
				-0.177531	1.75681e+07
				-0.177219	1.82653e+07
				-0.176907	1.9132e+07
				-0.176595	1.91871e+07
				-0.176282	1.87032e+07
				-0.17597	1.82859e+07
				-0.175658	1.78692e+07
				-0.175346	1.78774e+07
				-0.175033	17617491
				-0.174721	1.73495e+07
				-0.174409	1.78468e+07
				-0.174097	1.85292e+07
				-0.173784	1.9017e+07
				-0.173472	19250454
				-0.17316	1.8759e+07
				-0.172848	1.87013e+07
				-0.172535	1.91566e+07
				-0.172223	1.97104e+07
				-0.171911	1.96836e+07
				-0.171599	1.90218e+07
				-0.171286	18850434
				-0.170974	1.85788e+07
				-0.170662	1.82855e+07
				-0.17035	1.80393e+07
				-0.170037	1.82825e+07
				-0.169725	1.88347e+07
				-0.169413	1.90401e+07
				-0.169101	1.85129e+07
				-0.168788	18289389
				-0.168476	1.83232e+07
				-0.168164	1.81143e+07
				-0.167852	1.84103e+07
				-0.167539	19379952
				-0.167227	1.99268e+07
				-0.166915	1.9465e+07
				-0.166603	1.89723e+07
				-0.16629	1.88302e+07
				-0.165978	1.86766e+07
				-0.165666	1.83845e+07
				-0.165354	1.82758e+07
				-0.165041	1.81405e+07
				-0.164729	1.84072e+07
				-0.164417	1.85045e+07
				-0.164105	18632796
				-0.163792	17909709
				-0.16348	1.77757e+07
				-0.163168	1.8516e+07
				-0.162856	18007680
				-0.162543	1.74512e+07
				-0.162231	1.78248e+07
				-0.161919	1.82398e+07
				-0.161607	1.85788e+07
				-0.161294	1.85713e+07
				-0.160982	1.87057e+07
				-0.16067	1.90972e+07
				-0.160358	19345035
				-0.160045	1.96502e+07
				-0.159733	1.96905e+07
				-0.159421	1.92283e+07
				-0.159109	1.87822e+07
				-0.158796	1.84151e+07
				-0.158484	1.8237e+07
				-0.158172	1.79987e+07
				-0.15786	1.83367e+07
				-0.157547	18460584
				-0.157235	1.808e+07
				-0.156923	1.79966e+07
				-0.156611	1.86935e+07
				-0.156298	1.94427e+07
				-0.155986	19806075
				-0.155674	1.98596e+07
				-0.155362	1.95452e+07
				-0.155049	1.89571e+07
				-0.154737	1.90275e+07
				-0.154425	1.92999e+07
				-0.154113	1.93185e+07
				-0.1538	1.94069e+07
				-0.153488	1.89597e+07
				-0.153176	1.89161e+07
				-0.152864	1.90222e+07
				-0.152551	1.91068e+07
				-0.152239	1.89959e+07
				-0.151927	1.82679e+07
				-0.151615	1.87005e+07
				-0.151302	19101633
				-0.15099	1.88676e+07
				-0.150678	1.83918e+07
				-0.150366	1.84661e+07
				-0.150053	1.85584e+07
				-0.149741	1.89298e+07
				-0.149429	18858909
				-0.149117	1.91073e+07
				-0.148804	1.88453e+07
				-0.148492	1.87544e+07
				-0.14818	1.87827e+07
				-0.147868	18993492
				-0.147556	18729072
				-0.147243	1.82137e+07
				-0.146931	17813094
				-0.146619	1.80273e+07
				-0.146307	1.80492e+07
				-0.145994	18736530
				-0.145682	1.97524e+07
				-0.14537	1.99615e+07
				-0.145058	19244352
				-0.144745	1.92974e+07
				-0.144433	1.95505e+07
				-0.144121	2.00228e+07
				-0.143809	19643355
				-0.143496	1.87217e+07
				-0.143184	1.84352e+07
				-0.142872	1.83943e+07
				-0.14256	1.8181e+07
				-0.142247	1.81156e+07
				-0.141935	1.78508e+07
				-0.141623	1.82064e+07
				-0.141311	1.89228e+07
				-0.140998	1.94523e+07
				-0.140686	1.90066e+07
				-0.140374	1.86453e+07
				-0.140062	18888402
				-0.139749	1.90597e+07
				-0.139437	1.87109e+07
				-0.139125	1.82263e+07
				-0.138813	1.8217e+07
				-0.1385	1.83432e+07
				-0.138188	1.86222e+07
				-0.137876	1.94747e+07
				-0.137564	1.91612e+07
				-0.137251	1.86584e+07
				-0.136939	1.88923e+07
				-0.136627	1.96074e+07
				-0.136315	1.96375e+07
				-0.136002	19346730
				-0.13569	18640932
				-0.135378	1.84995e+07
				-0.135066	1.84686e+07
				-0.134753	1.82334e+07
				-0.134441	1.77054e+07
				-0.134129	1.78749e+07
				-0.133817	1.84649e+07
				-0.133504	1.90481e+07
				-0.133192	1.90136e+07
				-0.13288	1.88507e+07
				-0.132568	18251760
				-0.132255	1.81254e+07
				-0.131943	1.82144e+07
				-0.131631	1.86503e+07
				-0.131319	18918573
				-0.131006	1.9633e+07
				-0.130694	2.02618e+07
				-0.130382	2.05013e+07
				-0.13007	2.02496e+07
				-0.129757	2.00487e+07
				-0.129445	19547757
				-0.129133	18984339
				-0.128821	1.8399e+07
				-0.128508	1.79654e+07
				-0.128196	1.78425e+07
				-0.127884	1.80018e+07
				-0.127572	1.85356e+07
				-0.127259	1.95135e+07
				-0.126947	19576572
				-0.126635	1.90492e+07
				-0.126323	1.91424e+07
				-0.12601	1.93415e+07
				-0.125698	1.85947e+07
				-0.125386	1.81266e+07
				-0.125074	1.87224e+07
				-0.124761	1.91212e+07
				-0.124449	1.84076e+07
				-0.124137	1.79515e+07
				-0.123825	1.80587e+07
				-0.123512	1.91765e+07
				-0.1232	2.00969e+07
				-0.122888	2.0817e+07
				-0.122576	20976642
				-0.122263	2.06599e+07
				-0.121951	1.96231e+07
				-0.121639	19168416
				-0.121327	1.85557e+07
				-0.121014	1.81082e+07
				-0.120702	1.83979e+07
				-0.12039	1.86036e+07
				-0.120078	1.85707e+07
				-0.119765	1.8549e+07
				-0.119453	1.89235e+07
				-0.119141	1.93526e+07
				-0.118829	1.89803e+07
				-0.118516	1.90207e+07
				-0.118204	1.94738e+07
				-0.117892	1.94726e+07
				-0.11758	1.95788e+07
				-0.117267	2.03076e+07
				-0.116955	2.08324e+07
				-0.116643	2.11195e+07
				-0.116331	20876976
				-0.116018	2.07518e+07
				-0.115706	2.03086e+07
				-0.115394	19964049
				-0.115082	1.98787e+07
				-0.114769	19788786
				-0.114457	1.94322e+07
				-0.114145	1.93051e+07
				-0.113833	18493128
				-0.11352	1.76139e+07
				-0.113208	1.73586e+07
				-0.112896	1.7311e+07
				-0.112584	1.70241e+07
				-0.112272	1.68069e+07
				-0.111959	1.71372e+07
				-0.111647	1.76994e+07
				-0.111335	1.80625e+07
				-0.111023	1.85056e+07
				-0.11071	1.85187e+07
				-0.110398	1.88704e+07
				-0.110086	1.88974e+07
				-0.109774	1.87784e+07
				-0.109461	1.86504e+07
				-0.109149	1.88285e+07
				-0.108837	1.89956e+07
				-0.108525	1.90412e+07
				-0.108212	1.83525e+07
				-0.1079	1.77621e+07
				-0.107588	1.73908e+07
				-0.107276	1.79313e+07
				-0.106963	1.83874e+07
				-0.106651	1.8867e+07
				-0.106339	1.87792e+07
				-0.106027	1.84282e+07
				-0.105714	1.80484e+07
				-0.105402	1.83635e+07
				-0.10509	1.87059e+07
				-0.104778	1.8815e+07
				-0.104465	1.82625e+07
				-0.104153	1.85486e+07
				-0.103841	1.93136e+07
				-0.103529	1.92867e+07
				-0.103216	1.88169e+07
				-0.102904	1.95428e+07
				-0.102592	2.03409e+07
				-0.10228	20129820
				-0.101967	1.94101e+07
				-0.101655	1.91556e+07
				-0.101343	1.87061e+07
				-0.101031	1.83387e+07
				-0.100718	1.85119e+07
				-0.100406	1.8611e+07
				-0.100094	1.8517e+07
				-0.099782	1.83425e+07
				-0.099469	1.79004e+07
				-0.099157	1.81539e+07
				-0.098845	18028698
				-0.098533	1.78586e+07
				-0.09822	1.80566e+07
				-0.097908	1.84926e+07
				-0.097596	1.81146e+07
				-0.097284	1.83763e+07
				-0.096971	1.86478e+07
				-0.096659	18863316
				-0.096347	1.90462e+07
				-0.096035	1.92829e+07
				-0.095722	18779244
				-0.09541	1.832e+07
				-0.095098	1.82187e+07
				-0.094786	1.80248e+07
				-0.094473	1.82446e+07
				-0.094161	1.86382e+07
				-0.093849	18644661
				-0.093537	19024341
				-0.093224	1.89744e+07
				-0.092912	1.96225e+07
				-0.0926	1.95168e+07
				-0.092288	1.94789e+07
				-0.091975	1.94878e+07
				-0.091663	1.98256e+07
				-0.091351	2.02778e+07
				-0.091039	2.06249e+07
				-0.090726	19830822
				-0.090414	1.91072e+07
				-0.090102	1.93209e+07
				-0.08979	2.02112e+07
				-0.089477	2.00523e+07
				-0.089165	1.9849e+07
				-0.088853	1.96265e+07
				-0.088541	1.96185e+07
				-0.088228	1.95513e+07
				-0.087916	19627422
				-0.087604	19608099
				-0.087292	1.97057e+07
				-0.086979	19526061
				-0.086667	1.95804e+07
				-0.086355	19504704
				-0.086043	19816923
				-0.08573	1.97331e+07
				-0.085418	19727427
				-0.085106	19853196
				-0.084794	2.02399e+07
				-0.084481	2.0243e+07
				-0.084169	2.02109e+07
				-0.083857	19953201
				-0.083545	2.01019e+07
				-0.083232	19919979
				-0.08292	1.93968e+07
				-0.082608	1.92241e+07
				-0.082296	1.9437e+07
				-0.081983	2.00089e+07
				-0.081671	2.0152e+07
				-0.081359	1.96736e+07
				-0.081047	2.00361e+07
				-0.080734	2.06297e+07
				-0.080422	2.04671e+07
				-0.08011	1.91394e+07
				-0.079798	1.88564e+07
				-0.079485	1.92479e+07
				-0.079173	1.95107e+07
				-0.078861	1.97011e+07
				-0.078549	1.99809e+07
				-0.078237	2.00634e+07
				-0.077924	1.96056e+07
				-0.077612	1.92549e+07
				-0.0773	2.0188e+07
				-0.076988	21275640
				-0.076675	2.11779e+07
				-0.076363	1.99267e+07
				-0.076051	1.96901e+07
				-0.075739	1.97828e+07
				-0.075426	2.01179e+07
				-0.075114	2.00526e+07
				-0.074802	2.03351e+07
				-0.07449	2.10565e+07
				-0.074177	2.20077e+07
				-0.073865	22914027
				-0.073553	2.30141e+07
				-0.073241	2.29206e+07
				-0.072928	2.24404e+07
				-0.072616	2.20605e+07
				-0.072304	22753341
				-0.071992	2.24215e+07
				-0.071679	2.17717e+07
				-0.071367	2.19117e+07
				-0.071055	2.22721e+07
				-0.070743	2.22614e+07
				-0.07043	2.20757e+07
				-0.070118	22363830
				-0.069806	2.27893e+07
				-0.069494	2.37887e+07
				-0.069181	2.47732e+07
				-0.068869	2.50256e+07
				-0.068557	2.60792e+07
				-0.068245	27661044
				-0.067932	29552664
				-0.06762	3.19098e+07
				-0.067308	3.51536e+07
				-0.066996	4.01962e+07
				-0.066683	47380674
				-0.066371	5.65027e+07
				-0.066059	6.71056e+07
				-0.065747	77369970
				-0.065434	85488342
				-0.065122	89252598
				-0.06481	86367708
				-0.064498	77297424
				-0.064185	6.6288e+07
				-0.063873	5.55075e+07
				-0.063561	4.61954e+07
				-0.063249	38710749
				-0.062936	33135894
				-0.062624	2.94796e+07
				-0.062312	2.64818e+07
				-0.062	2.43743e+07
				-0.061687	23832717
				-0.061375	2.33614e+07
				-0.061063	2.32697e+07
				-0.060751	2.35952e+07
				-0.060438	23235060
				-0.060126	2.26177e+07
				-0.059814	2.22196e+07
				-0.059502	2.13537e+07
				-0.059189	2.1522e+07
				-0.058877	2.22863e+07
				-0.058565	2.29665e+07
				-0.058253	2.31473e+07
				-0.05794	2.36137e+07
				-0.057628	2.44326e+07
				-0.057316	2.45614e+07
				-0.057004	24227991
				-0.056691	2.34187e+07
				-0.056379	2.2508e+07
				-0.056067	2.27118e+07
				-0.055755	2.29968e+07
				-0.055442	2.31161e+07
				-0.05513	2.30115e+07
				-0.054818	2.27247e+07
				-0.054506	22085850
				-0.054193	2.17746e+07
				-0.053881	2.18913e+07
				-0.053569	2.18779e+07
				-0.053257	21771936
				-0.052944	2.20635e+07
				-0.052632	2.1949e+07
				-0.05232	2.16405e+07
				-0.052008	20948166
				-0.051695	20953929
				-0.051383	2.13598e+07
				-0.051071	2.13087e+07
				-0.050759	2.13426e+07
				-0.050446	2.1346e+07
				-0.050134	2.10933e+07
				-0.049822	2.17601e+07
				-0.04951	2.24063e+07
				-0.049197	2.32087e+07
				-0.048885	2.32854e+07
				-0.048573	22100427
				-0.048261	2.09622e+07
				-0.047948	2.11602e+07
				-0.047636	2.11743e+07
				-0.047324	21235299
				-0.047012	21168516
				-0.046699	2.13845e+07
				-0.046387	2.14896e+07
				-0.046075	2.09349e+07
				-0.045763	2.11577e+07
				-0.04545	2.11701e+07
				-0.045138	2.07313e+07
				-0.044826	2.03323e+07
				-0.044514	2.02626e+07
				-0.044202	2.05481e+07
				-0.043889	2.04118e+07
				-0.043577	2.01788e+07
				-0.043265	1.99253e+07
				-0.042953	20679000
				-0.04264	21250893
				-0.042328	2.12845e+07
				-0.042016	2.12741e+07
				-0.041704	21087495
				-0.041391	2.04055e+07
				-0.041079	2.03775e+07
				-0.040767	2.07575e+07
				-0.040455	2.09174e+07
				-0.040142	2.13247e+07
				-0.03983	2.18871e+07
				-0.039518	2.18824e+07
				-0.039206	21330219
				-0.038893	21284454
				-0.038581	2.12752e+07
				-0.038269	2.12008e+07
				-0.037957	2.12321e+07
				-0.037644	2.08666e+07
				-0.037332	1.98352e+07
				-0.03702	18790092
				-0.036708	1.81861e+07
				-0.036395	1.82574e+07
				-0.036083	1.84971e+07
				-0.035771	18656865
				-0.035459	19605387
				-0.035146	2.02371e+07
				-0.034834	19957608
				-0.034522	1.92621e+07
				-0.03421	1.895e+07
				-0.033897	1.94553e+07
				-0.033585	2.03057e+07
				-0.033273	2.10564e+07
				-0.032961	20901045
				-0.032648	1.97368e+07
				-0.032336	1.92635e+07
				-0.032024	1.9516e+07
				-0.031712	19298931
				-0.031399	1.93006e+07
				-0.031087	19384359
				-0.030775	1.96201e+07
				-0.030463	19610472
				-0.03015	19532163
				-0.029838	1.9806e+07
				-0.029526	2.01596e+07
				-0.029214	20798328
				-0.028901	20945793
				-0.028589	2.04485e+07
				-0.028277	2.01534e+07
				-0.027965	1.99067e+07
				-0.027652	1.97211e+07
				-0.02734	1.93042e+07
				-0.027028	2.02809e+07
				-0.026716	2.103e+07
				-0.026403	2.10364e+07
				-0.026091	2.10019e+07
				-0.025779	2.12859e+07
				-0.025467	2.13998e+07
				-0.025154	2.12269e+07
				-0.024842	2.04479e+07
				-0.02453	20128464
				-0.024218	2.01131e+07
				-0.023905	2.06945e+07
				-0.023593	2.13984e+07
				-0.023281	2.09828e+07
				-0.022969	2.02833e+07
				-0.022656	1.92385e+07
				-0.022344	1.87557e+07
				-0.022032	1.92844e+07
				-0.02172	19487415
				-0.021407	1.92889e+07
				-0.021095	1.91005e+07
				-0.020783	1.99415e+07
				-0.020471	2.06493e+07
				-0.020158	2.12992e+07
				-0.019846	21163431
				-0.019534	2.09776e+07
				-0.019222	2.05223e+07
				-0.018909	20465769
				-0.018597	2.02279e+07
				-0.018285	2.08588e+07
				-0.017973	2.1846e+07
				-0.01766	22841142
				-0.017348	2.28759e+07
				-0.017036	2.30358e+07
				-0.016724	2.34038e+07
				-0.016411	2.40003e+07
				-0.016099	2.51146e+07
				-0.015787	2.59168e+07
				-0.0154747	2.52964e+07
				-0.0151625	2.38834e+07
				-0.0148502	2.27997e+07
				-0.014538	2.2485e+07
				-0.0142257	2.17039e+07
				-0.0139135	2.09189e+07
				-0.0136012	2.05097e+07
				-0.013289	2.1123e+07
				-0.0129767	2.17321e+07
				-0.0126645	2.22141e+07
				-0.0123522	2.24211e+07
				-0.01204	2.2368e+07
				-0.0117277	2.12643e+07
				-0.0114155	20987829
				-0.0111032	2.11933e+07
				-0.010791	2.18168e+07
				-0.0104788	2.1917e+07
				-0.0101665	2.1774e+07
				-0.0098543	2.16599e+07
				-0.009542	2.16691e+07
				-0.0092298	2.15178e+07
				-0.0089175	21864822
				-0.0086053	2.14779e+07
				-0.008293	2.13761e+07
				-0.0079808	21438021
				-0.0076685	21567180
				-0.0073563	2.11973e+07
				-0.007044	2.11886e+07
				-0.0067318	21156990
				-0.0064195	2.18589e+07
				-0.0061073	2.21233e+07
				-0.005795	2.16833e+07
				-0.0054828	21257334
				-0.0051705	2.16007e+07
				-0.0048583	2.17432e+07
				-0.004546	2.18226e+07
				-0.0042338	21681423
				-0.0039215	2.18195e+07
				-0.0036093	2.17334e+07
				-0.0032971	2.18736e+07
				-0.0029848	2.14904e+07
				-0.0026726	2.10384e+07
				-0.0023603	21442428
				-0.0020481	2.20783e+07
				-0.0017358	2.16961e+07
				-0.0014236	2.19844e+07
				-0.0011113	22327896
				-0.0007991	2.32753e+07
				-0.0004868	23206245
				-0.0001746	2.29108e+07
				0.0001377	2.28437e+07
				0.0004499	2.2699e+07
				0.0007622	21946860
				0.0010744	2.18361e+07
				0.0013867	2.19121e+07
				0.0016989	2.19698e+07
				0.0020112	2.1765e+07
				0.0023234	22617402
				0.0026357	2.2356e+07
				0.0029479	22002456
				0.0032601	2.19576e+07
				0.0035724	2.23728e+07
				0.0038846	2.27891e+07
				0.0041969	2.30302e+07
				0.0045091	2.28596e+07
				0.0048214	2.30508e+07
				0.0051336	2.28679e+07
				0.0054459	2.30336e+07
				0.0057581	2.25075e+07
				0.0060704	2.27831e+07
				0.0063826	2.29583e+07
				0.0066949	2.3752e+07
				0.0070071	2.3901e+07
				0.0073194	2.3975e+07
				0.0076316	2.38892e+07
				0.0079439	2.45895e+07
				0.0082561	2.48298e+07
				0.0085684	24986673
				0.0088806	25401609
				0.0091929	25345674
				0.0095051	2.4453e+07
[truncated: 25,489 more rows]

## Sheet: chi-LNPs_PMA_DP50
				1NMR_PMA_DP_50_chi-LNPs_in presence of air
					(ɗ) ppm	response
					-3.99153	1.55948e+06
					-3.99122	1.63694e+06
					-3.9909	1.72795e+06
					-3.99059	1.72602e+06
					-3.99028	1.66889e+06
					-3.98997	1.61176e+06
					-3.98966	1.59529e+06
					-3.98934	1.57884e+06
					-3.98903	1.59143e+06
					-3.98872	1.60401e+06
					-3.98841	1.6166e+06
					-3.98809	1.62919e+06
					-3.98778	1.66404e+06
					-3.98747	1.69891e+06
					-3.98716	1.73376e+06
					-3.98684	1.76862e+06
					-3.98653	1.73643e+06
					-3.98622	1.70423e+06
					-3.98591	1672034
					-3.9856	1.63984e+06
					-3.98528	1.63185e+06
					-3.98497	1.62386e+06
					-3.98466	1.61588e+06
					-3.98435	1.60789e+06
					-3.98403	1.59022e+06
					-3.98372	1.57254e+06
					-3.98341	1.63233e+06
					-3.9831	1.69213e+06
					-3.98279	1.69188e+06
					-3.98247	1.69164e+06
					-3.98216	1.64493e+06
					-3.98185	1.59821e+06
					-3.98154	1.59802e+06
					-3.98122	1.5979e+06
					-3.98091	1.59771e+06
					-3.9806	1597596
					-3.98029	1.62937e+06
					-3.97998	1661205
					-3.97966	1.69297e+06
					-3.97935	1.7248e+06
					-3.97904	1.70308e+06
					-3.97873	1.68142e+06
					-3.97841	1.65969e+06
					-3.9781	1.63803e+06
					-3.97779	1.66278e+06
					-3.97748	1.68759e+06
					-3.97717	1.63488e+06
					-3.97685	1.58223e+06
					-3.97654	1.58023e+06
					-3.97623	1.57829e+06
					-3.97592	1.62278e+06
					-3.9756	1.66731e+06
					-3.97529	1.68952e+06
					-3.97498	1.71179e+06
					-3.97467	1.65655e+06
					-3.97436	1.60135e+06
					-3.97404	1586039
					-3.97373	1.57079e+06
					-3.97342	1.55548e+06
					-3.97311	1.54023e+06
					-3.97279	1.5375e+06
					-3.97248	1.53484e+06
					-3.97217	1.5786e+06
					-3.97186	1.62241e+06
					-3.97154	1.68765e+06
					-3.97123	1.75294e+06
					-3.97092	1.70974e+06
					-3.97061	1.66658e+06
					-3.9703	1.64952e+06
					-3.96998	1.63251e+06
					-3.96967	1.66192e+06
					-3.96936	1.6914e+06
					-3.96905	1.66756e+06
					-3.96873	1.64377e+06
					-3.96842	1.61993e+06
					-3.96811	1.59615e+06
					-3.9678	1.62556e+06
					-3.96749	1.65503e+06
					-3.96717	1.68444e+06
					-3.96686	1.71391e+06
					-3.96655	1.71428e+06
					-3.96624	1.71469e+06
					-3.96592	1.71506e+06
					-3.96561	1.71549e+06
					-3.9653	1.7294e+06
					-3.96499	1.74339e+06
					-3.96468	1.67984e+06
					-3.96436	1.61636e+06
					-3.96405	1.64722e+06
					-3.96374	1.67815e+06
					-3.96343	1.66253e+06
					-3.96311	1.64698e+06
					-3.9628	1.6333e+06
					-3.96249	1.61969e+06
					-3.96218	1.60601e+06
					-3.96187	1.59239e+06
					-3.96155	1.60794e+06
					-3.96124	1.62349e+06
					-3.96093	1.63906e+06
					-3.96062	1.65461e+06
					-3.9603	1.6721e+06
					-3.95999	1.68959e+06
					-3.95968	1.6606e+06
					-3.95937	1.63161e+06
					-3.95905	1611337
					-3.95874	1.59106e+06
					-3.95843	1.61727e+06
					-3.95812	1.64347e+06
					-3.95781	1.60771e+06
					-3.95749	1571934
					-3.95718	1.64462e+06
					-3.95687	1.7173e+06
					-3.95656	1756937
					-3.95624	1.79658e+06
					-3.95593	1.72777e+06
					-3.95562	1.65897e+06
					-3.95531	1.63566e+06
					-3.955	1.61237e+06
					-3.95468	1.58906e+06
					-3.95437	1.56576e+06
					-3.95406	1.58362e+06
					-3.95375	1.60147e+06
					-3.95343	1572844
					-3.95312	1.54422e+06
					-3.95281	1.52528e+06
					-3.9525	1.50634e+06
					-3.95219	1.56485e+06
					-3.95187	1.62338e+06
					-3.95156	1.6247e+06
					-3.95125	1.6261e+06
					-3.95094	1.62743e+06
					-3.95062	1.62883e+06
					-3.95031	1.64662e+06
					-3.95	1.66447e+06
					-3.94969	1.68226e+06
					-3.94938	1.70012e+06
					-3.94906	1.69975e+06
					-3.94875	1.69945e+06
					-3.94844	1.69909e+06
					-3.94813	1.69878e+06
					-3.94781	1698424
					-3.9475	1.69811e+06
					-3.94719	1.69775e+06
					-3.94688	1.69745e+06
					-3.94657	1.69757e+06
					-3.94625	1.69775e+06
					-3.94594	1697878
					-3.94563	1698060
					-3.94532	1.7127e+06
					-3.945	1.72741e+06
					-3.94469	1.74205e+06
					-3.94438	1756755
					-3.94407	1.77698e+06
					-3.94375	1.79724e+06
					-3.94344	1.73999e+06
					-3.94313	1.68281e+06
					-3.94282	1.70398e+06
					-3.94251	1.72523e+06
					-3.94219	1.74641e+06
					-3.94188	1.76765e+06
					-3.94157	1.76747e+06
					-3.94126	1.76735e+06
					-3.94094	1.76717e+06
					-3.94063	1.76705e+06
					-3.94032	1.72426e+06
					-3.94001	1.68153e+06
					-3.9397	1.63875e+06
					-3.93938	1.59602e+06
					-3.93907	1.6307e+06
					-3.93876	1.66544e+06
					-3.93845	1.70012e+06
					-3.93813	1.73485e+06
					-3.93782	1.70659e+06
					-3.93751	1.67839e+06
					-3.9372	1.65013e+06
					-3.93689	1.62193e+06
					-3.93657	1.62102e+06
					-3.93626	1.62017e+06
					-3.93595	1.66574e+06
					-3.93564	1.71137e+06
					-3.93532	1.65237e+06
					-3.93501	1.59342e+06
					-3.9347	1611883
					-3.93439	1.6304e+06
					-3.93408	1.65322e+06
					-3.93376	1.67609e+06
					-3.93345	1.69891e+06
					-3.93314	1.72178e+06
					-3.93283	1.71458e+06
					-3.93251	1707433
					-3.9322	1.70023e+06
					-3.93189	1.69309e+06
					-3.93158	1.6609e+06
					-3.93126	1.62876e+06
					-3.93095	1.59657e+06
					-3.93064	1.56444e+06
					-3.93033	1.61648e+06
					-3.93002	1.66859e+06
					-3.9297	1720628
					-3.92939	1.77273e+06
					-3.92908	1.76136e+06
					-3.92877	1.75004e+06
					-3.92845	1.78514e+06
					-3.92814	1.8203e+06
					-3.92783	1.83507e+06
					-3.92752	1.84989e+06
					-3.92721	1.78719e+06
					-3.92689	1.72456e+06
					-3.92658	1.67905e+06
					-3.92627	1.6336e+06
					-3.92596	1.66555e+06
					-3.92564	1.69757e+06
					-3.92533	1.74211e+06
					-3.92502	1.78671e+06
					-3.92471	1.83126e+06
					-3.9244	1.87586e+06
					-3.92408	1892072
					-3.92377	1.90835e+06
					-3.92346	1.84711e+06
					-3.92315	1.78593e+06
					-3.92283	1.74211e+06
					-3.92252	1.69836e+06
					-3.92221	1.70102e+06
					-3.9219	1.70375e+06
					-3.92159	1.72535e+06
					-3.92127	1747018
					-3.92096	1.76862e+06
					-3.92065	1.79029e+06
					-3.92034	1.77993e+06
					-3.92002	1.76965e+06
					-3.91971	1759303
					-3.9194	1.74901e+06
					-3.91909	1.73963e+06
					-3.91877	1.73031e+06
					-3.91846	1.72093e+06
					-3.91815	1.71161e+06
					-3.91784	1661569
					-3.91753	1.61157e+06
					-3.91721	1.63899e+06
					-3.9169	1.66646e+06
					-3.91659	1.66628e+06
					-3.91628	1.66616e+06
					-3.91596	1.71246e+06
					-3.91565	1.75881e+06
					-3.91534	1.7383e+06
					-3.91503	1.71784e+06
					-3.91472	1697332
					-3.9144	1.67688e+06
					-3.91409	1.62368e+06
					-3.91378	1.57055e+06
					-3.91347	1.59481e+06
					-3.91315	1.61914e+06
					-3.91284	1.67633e+06
					-3.91253	1.73358e+06
					-3.91222	1744288
					-3.91191	1.75506e+06
					-3.91159	1.74181e+06
					-3.91128	1.72862e+06
					-3.91097	1.71537e+06
					-3.91066	1.70217e+06
					-3.91034	1.6589e+06
					-3.91003	1.6157e+06
					-3.90972	1.57243e+06
					-3.90941	1.52921e+06
					-3.9091	1.59415e+06
					-3.90878	1.65915e+06
					-3.90847	1.72408e+06
					-3.90816	1.78908e+06
					-3.90785	1.73878e+06
					-3.90753	1.68856e+06
					-3.90722	1.63826e+06
					-3.90691	1.58803e+06
					-3.9066	1.572e+06
					-3.90629	1.55602e+06
					-3.90597	1.61744e+06
					-3.90566	1.67893e+06
					-3.90535	1696786
					-3.90504	1.71469e+06
					-3.90472	1732549
					-3.90441	1.75047e+06
					-3.9041	1.76953e+06
					-3.90379	1.78865e+06
					-3.90347	1807715
					-3.90316	1.82683e+06
					-3.90285	1772316
					-3.90254	1.71784e+06
					-3.90223	1.66332e+06
					-3.90191	1.60885e+06
					-3.9016	1.61545e+06
					-3.90129	1.62205e+06
					-3.90098	1.62865e+06
					-3.90066	1.63524e+06
					-3.90035	1.61472e+06
					-3.90004	1.59421e+06
					-3.89973	1.57369e+06
					-3.89942	1.55318e+06
					-3.8991	1.56849e+06
					-3.89879	1.5838e+06
					-3.89848	1.59911e+06
					-3.89817	1.61442e+06
					-3.89785	1.71688e+06
					-3.89754	1.81934e+06
					-3.89723	1.78235e+06
					-3.89692	1745380
					-3.89661	1.67089e+06
					-3.89629	1.59639e+06
					-3.89598	1.66132e+06
					-3.89567	1.72626e+06
					-3.89536	1.70405e+06
					-3.89504	1.68183e+06
					-3.89473	1.65963e+06
					-3.89442	1.63742e+06
					-3.89411	1.61085e+06
					-3.8938	1.58428e+06
					-3.89348	1.55772e+06
					-3.89317	1.53115e+06
					-3.89286	1.55494e+06
					-3.89255	1.57871e+06
					-3.89223	1.6025e+06
					-3.89192	1.62628e+06
					-3.89161	1.65406e+06
					-3.8913	1.68183e+06
					-3.89098	1709617
					-3.89067	1.73739e+06
					-3.89036	1.74581e+06
					-3.89005	1.75422e+06
					-3.88974	1.76262e+06
					-3.88942	1771042
					-3.88911	1.74314e+06
					-3.8888	1.71524e+06
					-3.88849	1.68735e+06
					-3.88817	1.65945e+06
					-3.88786	1610245
					-3.88755	1.56104e+06
					-3.88724	1.58931e+06
					-3.88693	1.61757e+06
					-3.88661	1.61485e+06
					-3.8863	1.61212e+06
					-3.88599	1.65587e+06
					-3.88568	1.69963e+06
					-3.88536	1.74145e+06
					-3.88505	1.78326e+06
					-3.88474	1.82509e+06
					-3.88443	1.8669e+06
					-3.88412	1.80124e+06
					-3.8838	1.73558e+06
					-3.88349	1.66991e+06
					-3.88318	1.60426e+06
					-3.88287	1.63542e+06
					-3.88255	1.66658e+06
					-3.88224	1.69775e+06
					-3.88193	1.72892e+06
					-3.88162	1.70622e+06
					-3.88131	1.68354e+06
					-3.88099	1660841
					-3.88068	1.63815e+06
					-3.88037	1.6658e+06
					-3.88006	1.69346e+06
					-3.87974	1.72111e+06
					-3.87943	1.74877e+06
					-3.87912	1.74326e+06
					-3.87881	1.73775e+06
					-3.8785	1.73225e+06
					-3.87818	1.72674e+06
					-3.87787	1.72124e+06
					-3.87756	1.71573e+06
					-3.87725	1.71022e+06
					-3.87693	1.70471e+06
					-3.87662	1.66847e+06
					-3.87631	1.63221e+06
					-3.876	1.59597e+06
					-3.87568	1.55971e+06
					-3.87537	1.57672e+06
					-3.87506	1.59373e+06
					-3.87475	1.61073e+06
					-3.87444	1.62774e+06
					-3.87412	1.67669e+06
					-3.87381	1.72565e+06
					-3.8735	1697150
					-3.87319	1.66865e+06
					-3.87287	1.70985e+06
					-3.87256	1.75107e+06
					-3.87225	1.79228e+06
					-3.87194	1.8335e+06
					-3.87163	1.7504e+06
					-3.87131	1.66737e+06
					-3.871	1.69273e+06
					-3.87069	1.71815e+06
					-3.87038	1.68251e+06
					-3.87006	1646918
					-3.86975	1.61127e+06
					-3.86944	1.57569e+06
					-3.86913	1.59403e+06
					-3.86882	1.61242e+06
					-3.8685	1.63077e+06
					-3.86819	1.64916e+06
					-3.86788	1.71591e+06
					-3.86757	1.78272e+06
					-3.86725	1.77201e+06
					-3.86694	1.76136e+06
					-3.86663	1.77376e+06
					-3.86632	1.78623e+06
					-3.86601	1.69019e+06
					-3.86569	1.59421e+06
					-3.86538	1.58241e+06
					-3.86507	1.57067e+06
					-3.86476	1.55887e+06
					-3.86444	1.54713e+06
					-3.86413	1.61472e+06
					-3.86382	1.68238e+06
					-3.86351	1.64153e+06
					-3.86319	1.60074e+06
					-3.86288	1.62767e+06
					-3.86257	1.65466e+06
					-3.86226	1.6816e+06
					-3.86195	1.70859e+06
					-3.86163	1.77098e+06
					-3.86132	1833377
					-3.86101	1.81831e+06
					-3.8607	1.80324e+06
					-3.86038	1.76299e+06
					-3.86007	1.72275e+06
					-3.85976	1.68251e+06
					-3.85945	1.64226e+06
					-3.85914	1.61363e+06
					-3.85882	1.58501e+06
					-3.85851	1.63385e+06
					-3.8582	1682681
					-3.85789	1.73056e+06
					-3.85757	1.77842e+06
					-3.85726	1.77981e+06
					-3.85695	1.78121e+06
					-3.85664	1.78756e+06
					-3.85633	1.79392e+06
					-3.85601	1.7538e+06
					-3.8557	1.71367e+06
					-3.85539	1.75488e+06
					-3.85508	1.79609e+06
					-3.85476	1.79083e+06
					-3.85445	1.78557e+06
					-3.85414	1.74859e+06
					-3.85383	1.71161e+06
					-3.85352	1.7521e+06
					-3.8532	1.79258e+06
					-3.85289	1.83016e+06
					-3.85258	1.86775e+06
					-3.85227	1.82786e+06
					-3.85195	1.78799e+06
					-3.85164	1.7406e+06
					-3.85133	1.69327e+06
					-3.85102	1.64589e+06
					-3.8507	1.59857e+06
					-3.85039	1.57345e+06
					-3.85008	1.5484e+06
					-3.84977	1.60074e+06
					-3.84946	1.65315e+06
					-3.84914	1.71106e+06
					-3.84883	1769040
					-3.84852	1.78048e+06
					-3.84821	1.79198e+06
					-3.84789	1.70272e+06
					-3.84758	1.61351e+06
					-3.84727	1.63269e+06
					-3.84696	1.65194e+06
					-3.84665	1.73794e+06
					-3.84633	1.82399e+06
					-3.84602	1.83253e+06
					-3.84571	1.84112e+06
					-3.8454	1.83706e+06
					-3.84508	1.83307e+06
					-3.84477	1.78254e+06
					-3.84446	1.73207e+06
					-3.84415	1.73044e+06
					-3.84384	1.72886e+06
					-3.84352	1.72723e+06
					-3.84321	1.72565e+06
					-3.8429	1.694e+06
					-3.84259	1.66242e+06
					-3.84227	1.63077e+06
					-3.84196	1.59917e+06
					-3.84165	1.68638e+06
					-3.84134	1.77358e+06
					-3.84103	1.86079e+06
					-3.84071	1.94799e+06
					-3.8404	1.88415e+06
					-3.84009	1.8203e+06
					-3.83978	1.75645e+06
					-3.83946	1.69261e+06
					-3.83915	1.72946e+06
					-3.83884	1.76632e+06
					-3.83853	1.80317e+06
					-3.83822	1.84003e+06
					-3.8379	1.84203e+06
					-3.83759	1844024
					-3.83728	1846026
					-3.83697	1.84802e+06
					-3.83665	1.82521e+06
					-3.83634	1.80239e+06
					-3.83603	1.71761e+06
					-3.83572	1.72577e+06
					-3.8354	1.83852e+06
					-3.83509	1796340
					-3.83478	1.74835e+06
					-3.83447	1.79331e+06
					-3.83416	1.83489e+06
					-3.83384	1.87647e+06
					-3.83353	1.84638e+06
					-3.83322	1.81631e+06
					-3.83291	1.80269e+06
					-3.83259	1.78908e+06
					-3.83228	1.77546e+06
					-3.83197	1.76184e+06
					-3.83166	1.78671e+06
					-3.83135	1.81159e+06
					-3.83103	1.88294e+06
					-3.83072	1.95429e+06
					-3.83041	1.89492e+06
					-3.8301	1.83555e+06
					-3.82978	1.82267e+06
					-3.82947	1.80977e+06
					-3.82916	1.74024e+06
					-3.82885	1.67071e+06
					-3.82854	1647646
					-3.82822	1.62459e+06
					-3.82791	1.65479e+06
					-3.8276	1.68498e+06
					-3.82729	1.76166e+06
					-3.82697	1.83834e+06
					-3.82666	1.89588e+06
					-3.82635	1.95344e+06
					-3.82604	1.85606e+06
					-3.82573	1.75869e+06
					-3.82541	1.72426e+06
					-3.8251	1.68982e+06
					-3.82479	1.65539e+06
					-3.82448	1.62096e+06
					-3.82416	1.63906e+06
					-3.82385	1.65715e+06
					-3.82354	1.67524e+06
					-3.82323	1.69334e+06
					-3.82291	1.71143e+06
					-3.8226	1.72953e+06
					-3.82229	1.74762e+06
					-3.82198	1.76572e+06
					-3.82167	1.75743e+06
					-3.82135	1.74913e+06
					-3.82104	1.74084e+06
					-3.82073	1732549
					-3.82042	1759121
					-3.8201	1.78568e+06
					-3.81979	1.81226e+06
					-3.81948	1.83882e+06
					-3.81917	1.84553e+06
					-3.81886	1.85226e+06
					-3.81854	1.85898e+06
					-3.81823	1.86569e+06
					-3.81792	1.8269e+06
					-3.81761	1.7881e+06
					-3.81729	1.74931e+06
					-3.81698	1.86545e+06
					-3.81667	1.92167e+06
					-3.81636	1.88494e+06
					-3.81605	1.86369e+06
					-3.81573	1.84245e+06
					-3.81542	1.85898e+06
					-3.81511	1.87549e+06
					-3.8148	1.89202e+06
					-3.81448	1.90853e+06
					-3.81417	1.85606e+06
					-3.81386	1.8036e+06
					-3.81355	1.75113e+06
					-3.81324	1.69866e+06
					-3.81292	1.77885e+06
					-3.81261	1.85903e+06
					-3.8123	1.89275e+06
					-3.81199	1.92645e+06
					-3.81167	1.81201e+06
					-3.81136	1.69757e+06
					-3.81105	1.73805e+06
					-3.81074	1.77854e+06
					-3.81043	1771588
					-3.81011	1.76463e+06
					-3.8098	1757665
					-3.80949	1.7507e+06
					-3.80918	1.71227e+06
					-3.80886	1673854
					-3.80855	1.63542e+06
					-3.80824	1.597e+06
					-3.80793	1.63022e+06
					-3.80761	1.66344e+06
					-3.8073	1.69667e+06
					-3.80699	1.72989e+06
					-3.80668	1.69206e+06
					-3.80637	1.65424e+06
					-3.80605	1.70937e+06
					-3.80574	1.76451e+06
					-3.80543	1.72668e+06
					-3.80512	1.68886e+06
					-3.8048	1697514
					-3.80449	1.70617e+06
					-3.80418	1.71773e+06
					-3.80387	1.72928e+06
					-3.80356	1.69437e+06
					-3.80324	1.65945e+06
					-3.80293	1.6284e+06
					-3.80262	1.59736e+06
					-3.80231	1.65927e+06
					-3.80199	1721174
					-3.80168	1783509
					-3.80137	1845844
					-3.80106	1.90817e+06
					-3.80075	1.9705e+06
					-3.80043	1.89437e+06
					-3.80012	1.81824e+06
					-3.79981	1.78859e+06
					-3.7995	1758939
					-3.79918	1.76947e+06
					-3.79887	1.78e+06
					-3.79856	1.69757e+06
					-3.79825	1.61515e+06
					-3.79794	1.61986e+06
					-3.79762	1.62459e+06
					-3.79731	1.62931e+06
					-3.797	1.63403e+06
					-3.79669	1.66393e+06
					-3.79637	1.69382e+06
					-3.79606	1.67724e+06
					-3.79575	1660659
					-3.79544	1759303
					-3.79512	1857947
					-3.79481	1.86363e+06
					-3.7945	1869322
					-3.79419	1.91592e+06
					-3.79388	1.96252e+06
					-3.79356	1.91616e+06
					-3.79325	1.8698e+06
					-3.79294	1879605
					-3.79263	1.88941e+06
					-3.79231	1.89922e+06
					-3.792	1.90902e+06
					-3.79169	1.7875e+06
					-3.79138	1.66598e+06
					-3.79107	1.69939e+06
					-3.79075	1.73279e+06
					-3.79044	1.83398e+06
					-3.79013	1.93516e+06
					-3.78982	1881425
					-3.7895	1.82768e+06
					-3.78919	1.88264e+06
					-3.78888	1.93758e+06
					-3.78857	1.89958e+06
					-3.78826	1.86158e+06
					-3.78794	1.85746e+06
					-3.78763	1.85334e+06
					-3.78732	1.80276e+06
					-3.78701	1.75216e+06
					-3.78669	1720082
					-3.78638	1.68801e+06
					-3.78607	1.65594e+06
					-3.78576	1.62386e+06
					-3.78545	1.63148e+06
					-3.78513	1.63911e+06
					-3.78482	1646736
					-3.78451	1.65436e+06
					-3.7842	1.65521e+06
					-3.78388	1.65605e+06
					-3.78357	1.6569e+06
					-3.78326	1.65776e+06
					-3.78295	1.62956e+06
					-3.78263	1.60135e+06
					-3.78232	1.61963e+06
					-3.78201	1.6379e+06
					-3.7817	1.68475e+06
					-3.78139	1.73158e+06
					-3.78107	1.73195e+06
					-3.78076	1.73231e+06
					-3.78045	1.71524e+06
					-3.78014	1.69818e+06
					-3.77982	1.77406e+06
					-3.77951	1.84996e+06
					-3.7792	1.80045e+06
					-3.77889	1.75095e+06
					-3.77858	1.7944e+06
					-3.77826	1.83785e+06
					-3.77795	1.82902e+06
					-3.77764	1820182
					-3.77733	1.81135e+06
					-3.77701	1.80251e+06
					-3.7767	1.74357e+06
					-3.77639	1.68462e+06
					-3.77608	1.71864e+06
					-3.77577	1.75264e+06
					-3.77545	1.76729e+06
					-3.77514	1.78193e+06
					-3.77483	1.79658e+06
					-3.77452	1.81123e+06
					-3.7742	1.77552e+06
					-3.77389	1.73981e+06
					-3.77358	1.79706e+06
					-3.77327	1.85432e+06
					-3.77296	1.87186e+06
					-3.77264	1.88941e+06
					-3.77233	1.86049e+06
					-3.77202	1831557
					-3.77171	1.75143e+06
					-3.77139	1671306
					-3.77108	1684137
					-3.77077	1696968
					-3.77046	1.73594e+06
					-3.77015	1.77491e+06
					-3.76983	1.72093e+06
					-3.76952	1.66695e+06
					-3.76921	1.62241e+06
					-3.7689	1.57787e+06
					-3.76858	1.68825e+06
					-3.76827	1.79863e+06
					-3.76796	1.75797e+06
					-3.76765	1.7173e+06
					-3.76733	1769586
					-3.76702	1.82187e+06
					-3.76671	1.83737e+06
					-3.7664	1.85286e+06
					-3.76609	1.7754e+06
					-3.76577	1.69793e+06
					-3.76546	1.72602e+06
					-3.76515	1.7541e+06
					-3.76484	1.78218e+06
					-3.76452	1.81025e+06
					-3.76421	1.84003e+06
					-3.7639	1.8698e+06
					-3.76359	1.85311e+06
					-3.76328	1.8364e+06
					-3.76296	1.76838e+06
					-3.76265	1.70035e+06
					-3.76234	1.72529e+06
					-3.76203	1.75022e+06
					-3.76171	1.75645e+06
					-3.7614	1.76275e+06
					-3.76109	1.67603e+06
					-3.76078	1.58937e+06
					-3.76047	1.64982e+06
					-3.76015	1710345
					-3.75984	1.7708e+06
					-3.75953	1.83132e+06
					-3.75922	1.83706e+06
					-3.7589	1.84288e+06
					-3.75859	1.84863e+06
					-3.75828	1.85443e+06
					-3.75797	1.78563e+06
					-3.75766	1.71688e+06
					-3.75734	1.69455e+06
					-3.75703	1.67228e+06
					-3.75672	1.73885e+06
					-3.75641	1.80548e+06
					-3.75609	1.83719e+06
					-3.75578	1.776e+06
					-3.75547	1756391
					-3.75516	1.8298e+06
					-3.75484	1.81407e+06
					-3.75453	1.70544e+06
					-3.75422	1.597e+06
					-3.75391	1.64353e+06
					-3.7536	1.69001e+06
					-3.75328	1.73654e+06
					-3.75297	1.73945e+06
					-3.75266	1.74241e+06
					-3.75235	1.74532e+06
					-3.75203	1.74828e+06
					-3.75172	1.7127e+06
					-3.75141	1.67712e+06
					-3.7511	1.719e+06
					-3.75079	1.76088e+06
					-3.75047	1.75433e+06
					-3.75016	1.7478e+06
					-3.74985	1.69479e+06
					-3.74954	1796704
					-3.74922	1.83446e+06
					-3.74891	1.77927e+06
					-3.7486	1.78605e+06
					-3.74829	1.79283e+06
					-3.74798	1796704
					-3.74766	1.80057e+06
					-3.74735	1.85092e+06
					-3.74704	1.90127e+06
					-3.74673	1.76456e+06
					-3.74641	1.62785e+06
					-3.7461	1599598
					-3.74579	1.57133e+06
					-3.74548	1.65345e+06
					-3.74517	1.73558e+06
					-3.74485	1771224
					-3.74454	1.80687e+06
					-3.74423	1.87882e+06
					-3.74392	1.95078e+06
					-3.7436	1.8833e+06
					-3.74329	1.81582e+06
					-3.74298	1.74254e+06
					-3.74267	1.66925e+06
					-3.74236	1.64244e+06
					-3.74204	1.61563e+06
					-3.74173	1.66737e+06
					-3.74142	1.71912e+06
					-3.74111	1.6934e+06
					-3.74079	1.66768e+06
					-3.74048	1734915
					-3.74017	1.80215e+06
					-3.73986	1.8229e+06
					-3.73954	1843660
					-3.73923	1.86176e+06
					-3.73892	1.87985e+06
					-3.73861	1.7895e+06
					-3.7383	1.69914e+06
					-3.73798	1.66689e+06
					-3.73767	1634633
					-3.73736	1.60238e+06
					-3.73705	1.57012e+06
					-3.73673	1.61085e+06
					-3.73642	1.65158e+06
					-3.73611	1.69231e+06
					-3.7358	1.73303e+06
					-3.73549	1.73987e+06
					-3.73517	1.74671e+06
					-3.73486	1.75355e+06
					-3.73455	1.76039e+06
					-3.73424	1.83646e+06
					-3.73392	1.91253e+06
					-3.73361	1.97698e+06
					-3.7333	1.88651e+06
					-3.73299	1.70599e+06
					-3.73268	1.68039e+06
					-3.73236	1.69739e+06
					-3.73205	1621438
					-3.73174	1.53393e+06
					-3.73143	1.60135e+06
					-3.73111	1.62228e+06
					-3.7308	1.64322e+06
					-3.73049	1.63705e+06
					-3.73018	1.63088e+06
					-3.72987	1.67119e+06
					-3.72955	1.71149e+06
					-3.72924	1.58428e+06
					-3.72893	1.45707e+06
					-3.72862	1.50029e+06
					-3.7283	1.5435e+06
					-3.72799	1.59058e+06
					-3.72768	1.63766e+06
					-3.72737	1.68475e+06
					-3.72705	1731821
					-3.72674	1.74937e+06
					-3.72643	1.76693e+06
					-3.72612	1.78447e+06
					-3.72581	1.80203e+06
					-3.72549	1.82635e+06
					-3.72518	1.85069e+06
					-3.72487	1.87501e+06
					-3.72456	1.89933e+06
					-3.72424	1.80287e+06
					-3.72393	1.7064e+06
					-3.72362	1.71839e+06
					-3.72331	1.73037e+06
					-3.723	1.7317e+06
					-3.72268	1.73303e+06
					-3.72237	1734369
					-3.72206	1.7357e+06
					-3.72175	1.76662e+06
					-3.72143	1.79755e+06
					-3.72112	1.82847e+06
					-3.72081	1.85939e+06
					-3.7205	1.80705e+06
					-3.72019	1.7547e+06
					-3.71987	1.8108e+06
					-3.71956	1.8669e+06
					-3.71925	1.8327e+06
					-3.71894	1.79851e+06
					-3.71862	1.77981e+06
					-3.71831	1.85407e+06
					-3.718	1.97577e+06
					-3.71769	1.94255e+06
					-3.71738	1.87253e+06
					-3.71706	1.89547e+06
					-3.71675	1.83428e+06
					-3.71644	1.7731e+06
					-3.71613	1.71773e+06
					-3.71581	1.66235e+06
					-3.7155	1.67863e+06
					-3.71519	1.69491e+06
					-3.71488	1.78865e+06
					-3.71456	1.88239e+06
					-3.71425	1.86889e+06
					-3.71394	1855399
					-3.71363	1.8419e+06
					-3.71332	1.82841e+06
					-3.713	1.87204e+06
					-3.71269	1.91568e+06
					-3.71238	1.96899e+06
					-3.71207	1.86738e+06
					-3.71175	1.77933e+06
					-3.71144	1.69128e+06
					-3.71113	1.70199e+06
					-3.71082	1.7127e+06
					-3.71051	1.80281e+06
					-3.71019	1.89292e+06
					-3.70988	1.87458e+06
					-3.70957	1.85625e+06
					-3.70926	1.75367e+06
					-3.70894	1.65109e+06
					-3.70863	1.71894e+06
					-3.70832	1.78678e+06
					-3.70801	1.82847e+06
					-3.7077	1.87017e+06
					-3.70738	1.86539e+06
					-3.70707	1.8606e+06
					-3.70676	1.82351e+06
					-3.70645	1.78641e+06
					-3.70613	1.74931e+06
					-3.70582	1.71222e+06
					-3.70551	1.84263e+06
					-3.7052	1.97304e+06
					-3.70489	1.90206e+06
					-3.70457	1.83107e+06
					-3.70426	1.75089e+06
					-3.70395	1.67071e+06
					-3.70364	1.70478e+06
					-3.70332	1.73885e+06
					-3.70301	1.72837e+06
					-3.7027	1.81086e+06
					-3.70239	1.86042e+06
					-3.70208	1.75506e+06
					-3.70176	1.65836e+06
					-3.70145	1.71663e+06
					-3.70114	1.80778e+06
					-3.70083	1.80602e+06
					-3.70051	1.82551e+06
					-3.7002	1.84505e+06
					-3.69989	1.81226e+06
					-3.69958	1.77951e+06
					-3.69926	1806259
					-3.69895	1.83307e+06
					-3.69864	1.75138e+06
					-3.69833	1.66973e+06
					-3.69802	1.58997e+06
					-3.6977	1.51027e+06
					-3.69739	1.56994e+06
					-3.69708	1.62967e+06
					-3.69677	1.66272e+06
					-3.69645	1.69582e+06
					-3.69614	1.6514e+06
					-3.69583	1.60704e+06
					-3.69552	1.65751e+06
					-3.69521	1.70804e+06
					-3.69489	1.75851e+06
					-3.69458	1.80904e+06
					-3.69427	1.78787e+06
					-3.69396	1.76675e+06
					-3.69364	1745562
					-3.69333	1.72444e+06
					-3.69302	1.76136e+06
					-3.69271	1.79833e+06
					-3.6924	1.75778e+06
					-3.69208	1.7173e+06
					-3.69177	1.7412e+06
					-3.69146	1.76517e+06
					-3.69115	1.71161e+06
					-3.69083	1658111
					-3.69052	1.64135e+06
					-3.69021	1.62465e+06
					-3.6899	1.52074e+06
					-3.68959	1.57182e+06
					-3.68927	1.6054e+06
					-3.68896	1.63906e+06
					-3.68865	1.68233e+06
					-3.68834	1.72565e+06
					-3.68802	1.72632e+06
					-3.68771	1.72704e+06
					-3.6874	1.72771e+06
					-3.68709	1.72844e+06
					-3.68677	1.71476e+06
					-3.68646	1.70114e+06
					-3.68615	1.68747e+06
					-3.68584	1673854
					-3.68553	1.74151e+06
					-3.68521	1.80923e+06
					-3.6849	1.87688e+06
					-3.68459	1.94461e+06
					-3.68428	1.94061e+06
					-3.68396	1.93668e+06
					-3.68365	1.93269e+06
					-3.68334	1928745
					-3.68303	1.8899e+06
					-3.68272	1.8511e+06
					-3.6824	1.81226e+06
					-3.68209	1.77346e+06
					-3.68178	1.782e+06
					-3.68147	1.79053e+06
					-3.68115	1.79906e+06
					-3.68084	1.8076e+06
					-3.68053	1.79676e+06
					-3.68022	1.78593e+06
					-3.67991	1.77509e+06
					-3.67959	1.76426e+06
					-3.67928	1.79216e+06
					-3.67897	1.82006e+06
					-3.67866	1.84796e+06
					-3.67834	1.87586e+06
					-3.67803	1.88923e+06
					-3.67772	1.90261e+06
					-3.67741	1.83852e+06
					-3.6771	1.77443e+06
					-3.67678	1771770
					-3.67647	1.7691e+06
					-3.67616	1.76644e+06
					-3.67585	1.76378e+06
					-3.67553	1.79113e+06
					-3.67522	1.81849e+06
					-3.67491	1845844
					-3.6746	1.8732e+06
					-3.67429	1.82405e+06
					-3.67397	1.77491e+06
					-3.67366	1.72577e+06
					-3.67335	1.67663e+06
					-3.67304	1.69043e+06
					-3.67272	1.70423e+06
					-3.67241	1.71803e+06
					-3.6721	1731821
					-3.67179	1.72898e+06
					-3.67147	1.7262e+06
					-3.67116	1.80082e+06
					-3.67085	1.87549e+06
					-3.67054	1.84747e+06
					-3.67023	1.81952e+06
					-3.66991	1.80118e+06
					-3.6696	1.7829e+06
					-3.66929	1.69582e+06
					-3.66898	1.76372e+06
					-3.66866	1.85286e+06
					-3.66835	1.94207e+06
					-3.66804	1.93728e+06
					-3.66773	1.93256e+06
					-3.66742	1.92778e+06
					-3.6671	1.92306e+06
					-3.66679	1.9247e+06
					-3.66648	1.92639e+06
					-3.66617	1.92803e+06
					-3.66585	1.92972e+06
					-3.66554	1.88875e+06
					-3.66523	1.84784e+06
					-3.66492	1.80687e+06
					-3.66461	1.76596e+06
					-3.66429	1.7429e+06
					-3.66398	1719900
					-3.66367	1.69685e+06
					-3.66336	1673854
					-3.66304	1.7544e+06
					-3.66273	1.83501e+06
					-3.66242	1.91556e+06
					-3.66211	1.99617e+06
					-3.6618	1.8856e+06
					-3.66148	1.77504e+06
					-3.66117	1.77292e+06
					-3.66086	1.7708e+06
					-3.66055	1.76577e+06
					-3.66023	1.76075e+06
					-3.65992	1709253
					-3.65961	1.65776e+06
					-3.6593	1.65854e+06
					-3.65898	1.65932e+06
					-3.65867	1.73757e+06
					-3.65836	1.81582e+06
					-3.65805	1.79724e+06
					-3.65774	1.77867e+06
					-3.65742	1.80657e+06
					-3.65711	1.83446e+06
					-3.6568	1.90109e+06
					-3.65649	1.96772e+06
					-3.65617	1.95689e+06
					-3.65586	1.94605e+06
					-3.65555	1.91296e+06
					-3.65524	1.87985e+06
					-3.65493	1.89323e+06
					-3.65461	1.9066e+06
					-3.6543	1.85825e+06
					-3.65399	1.80989e+06
					-3.65368	1.76154e+06
					-3.65336	1.71318e+06
					-3.65305	1.70259e+06
					-3.65274	1.69201e+06
					-3.65243	1.68142e+06
					-3.65212	1.67082e+06
					-3.6518	1.68904e+06
					-3.65149	1.70731e+06
					-3.65118	1.72553e+06
					-3.65087	1.74381e+06
					-3.65055	1.76202e+06
					-3.65024	1.7803e+06
					-3.64993	1.79851e+06
					-3.64962	1.81679e+06
					-3.64931	1.76456e+06
					-3.64899	1.7124e+06
					-3.64868	1.66018e+06
					-3.64837	1.60801e+06
					-3.64806	1.66326e+06
					-3.64774	1.71857e+06
					-3.64743	1845480
					-3.64712	1.97244e+06
					-3.64681	1.98848e+06
					-3.64649	1.91162e+06
					-3.64618	1.8289e+06
					-3.64587	1.83918e+06
					-3.64556	1.86974e+06
					-3.64525	1.80741e+06
					-3.64493	1.75664e+06
					-3.64462	1.86085e+06
					-3.64431	1.96112e+06
					-3.644	1968512
					-3.64368	1.96034e+06
					-3.64337	1.95223e+06
					-3.64306	1.90339e+06
					-3.64275	1.85462e+06
					-3.64244	1.80578e+06
					-3.64212	1.757e+06
					-3.64181	1.77527e+06
					-3.6415	1.79356e+06
					-3.64119	1.81183e+06
					-3.64087	1.83011e+06
					-3.64056	1.86e+06
					-3.64025	1.8899e+06
					-3.63994	1.91979e+06
					-3.63963	1.94968e+06
					-3.63931	1943760
					-3.639	1.93783e+06
					-3.63869	1.93189e+06
					-3.63838	1.92597e+06
					-3.63806	1.87355e+06
					-3.63775	1.82115e+06
					-3.63744	1.90817e+06
					-3.63713	1.99519e+06
					-3.63682	1.93371e+06
					-3.6365	1.87222e+06
					-3.63619	1.8882e+06
					-3.63588	1904175
					-3.63557	1.85625e+06
					-3.63525	1.80832e+06
					-3.63494	1.86884e+06
					-3.63463	1.92935e+06
					-3.63432	1.99859e+06
					-3.63401	2.06782e+06
					-3.63369	1.96664e+06
					-3.63338	1.86545e+06
					-3.63307	1.8243e+06
					-3.63276	1783145
					-3.63244	1.74199e+06
					-3.63213	1.70084e+06
					-3.63182	1.70345e+06
					-3.63151	1.7061e+06
					-3.63119	1708707
					-3.63088	1.71137e+06
					-3.63057	1.7256e+06
					-3.63026	1.73987e+06
					-3.62995	1707615
					-3.62963	1.67542e+06
					-3.62932	1732003
					-3.62901	1.78865e+06
					-3.6287	1.79876e+06
					-3.62838	1.80893e+06
					-3.62807	1782235
					-3.62776	1.75561e+06
					-3.62745	1796704
					-3.62714	1.83785e+06
					-3.62682	1.83683e+06
					-3.62651	1.68093e+06
					-3.6262	1.73026e+06
					-3.62589	1.87259e+06
					-3.62557	1.86188e+06
					-3.62526	1.85122e+06
					-3.62495	1.84633e+06
					-3.62464	1.84149e+06
					-3.62433	1796886
					-3.62401	1.75234e+06
					-3.6237	1.70774e+06
					-3.62339	1.6632e+06
					-3.62308	1.69993e+06
					-3.62276	1.73673e+06
					-3.62245	1.77346e+06
					-3.62214	1.81025e+06
					-3.62183	1.82696e+06
					-3.62152	1843660
					-3.6212	1.86037e+06
					-3.62089	1.87707e+06
					-3.62058	1.86085e+06
					-3.62027	1.84463e+06
					-3.61995	1.87489e+06
					-3.61964	1.90515e+06
					-3.61933	1.95453e+06
					-3.61902	2003911
					-3.6187	1.94484e+06
					-3.61839	1.88578e+06
					-3.61808	1917734
					-3.61777	1.94968e+06
					-3.61746	1.98164e+06
					-3.61714	2.01359e+06
					-3.61683	1.98648e+06
					-3.61652	1.95937e+06
					-3.61621	1.93226e+06
					-3.61589	1.90515e+06
					-3.61558	1783145
					-3.61527	1.66114e+06
					-3.61496	1.6166e+06
					-3.61465	1.72698e+06
					-3.61433	1.77733e+06
					-3.61402	1734733
					-3.61371	1.80057e+06
					-3.6134	1.86642e+06
					-3.61308	1.89159e+06
					-3.61277	1.91677e+06
					-3.61246	1941940
					-3.61215	1.96712e+06
					-3.61184	1892800
					-3.61152	1.81849e+06
					-3.61121	1.74417e+06
					-3.6109	1.66986e+06
					-3.61059	1.67688e+06
					-3.61027	1.68389e+06
					-3.60996	1.69092e+06
					-3.60965	1.69793e+06
					-3.60934	1.70448e+06
					-3.60903	1.71101e+06
					-3.60871	1.65945e+06
					-3.6084	1.70084e+06
					-3.60809	1770314
					-3.60778	1746836
					-3.60746	1.72335e+06
					-3.60715	1.79283e+06
					-3.60684	1.8692e+06
					-3.60653	1.85261e+06
					-3.60622	1.87476e+06
					-3.6059	1.80397e+06
					-3.60559	1.74671e+06
					-3.60528	1782417
					-3.60497	1.89365e+06
					-3.60465	1.84996e+06
					-3.60434	1.84523e+06
					-3.60403	1.84051e+06
					-3.60372	1.82612e+06
					-3.6034	1.81171e+06
					-3.60309	1.83507e+06
					-3.60278	1.85843e+06
					-3.60247	1881789
					-3.60216	1.90515e+06
					-3.60184	1.91659e+06
					-3.60153	1.92808e+06
					-3.60122	1.93952e+06
					-3.60091	1.95102e+06
					-3.60059	1.96246e+06
					-3.60028	1.97395e+06
					-3.59997	1.98539e+06
					-3.59966	1.99689e+06
					-3.59935	1.98291e+06
					-3.59903	1.96899e+06
					-3.59872	1.95502e+06
					-3.59841	1.94109e+06
					-3.5981	1.91743e+06
					-3.59778	1.89383e+06
					-3.59747	1978613
					-3.59716	2.06346e+06
					-3.59685	2.09705e+06
					-3.59654	2.13069e+06
					-3.59622	2.05584e+06
					-3.59591	1.98103e+06
					-3.5956	1.89746e+06
					-3.59529	1.81395e+06
					-3.59497	1.77685e+06
					-3.59466	1.73981e+06
					-3.59435	1.70296e+06
					-3.59404	1.66616e+06
					-3.59373	1.62931e+06
					-3.59341	1.59252e+06
					-3.5931	1647646
					-3.59279	1.70284e+06
					-3.59248	1.75797e+06
					-3.59216	1.81316e+06
					-3.59185	1.79948e+06
					-3.59154	1.78581e+06
					-3.59123	1.85928e+06
					-3.59091	1.77782e+06
					-3.5906	1.70508e+06
					-3.59029	1.63233e+06
					-3.58998	1.68934e+06
					-3.58967	1.74635e+06
					-3.58935	1.73848e+06
					-3.58904	1.73061e+06
					-3.58873	1.72275e+06
					-3.58842	1.71488e+06
					-3.5881	1759303
					-3.58779	1.80372e+06
					-3.58748	1770678
					-3.58717	1.73764e+06
					-3.58686	1.73134e+06
					-3.58654	1.72505e+06
					-3.58623	1.71875e+06
					-3.58592	1.71246e+06
					-3.58561	1.70327e+06
					-3.58529	1.69407e+06
					-3.58498	1.73134e+06
					-3.58467	1.76862e+06
					-3.58436	1.86375e+06
					-3.58405	1.95888e+06
					-3.58373	1.94557e+06
					-3.58342	1.93226e+06
					-3.58311	1.93541e+06
					-3.5828	1.93855e+06
					-3.58248	1.89522e+06
					-3.58217	1.8519e+06
					-3.58186	1.78617e+06
					-3.58155	1.72051e+06
					-3.58124	1.65479e+06
					-3.58092	1.58912e+06
					-3.58061	1.6609e+06
					-3.5803	1732731
					-3.57999	1.8045e+06
					-3.57967	1.87634e+06
					-3.57936	1.88373e+06
					-3.57905	1.89117e+06
					-3.57874	1.85208e+06
					-3.57842	1.81304e+06
					-3.57811	1.83592e+06
					-3.5778	1.85885e+06
					-3.57749	1.88173e+06
					-3.57718	1.90467e+06
					-3.57686	1.79948e+06
					-3.57655	1.69437e+06
					-3.57624	1.72862e+06
					-3.57593	1.76293e+06
					-3.57561	1.77201e+06
					-3.5753	1781143
					-3.57499	1.79022e+06
					-3.57468	1.79936e+06
					-3.57437	1.75567e+06
					-3.57405	1.71204e+06
					-3.57374	1.71482e+06
					-3.57343	1.71766e+06
					-3.57312	1.76789e+06
					-3.5728	1818180
					-3.57249	1868412
					-3.57218	1.91871e+06
					-3.57187	1.87392e+06
					-3.57156	1.82914e+06
					-3.57124	1.78436e+06
					-3.57093	1.73957e+06
					-3.57062	1.68994e+06
					-3.57031	1.64032e+06
					-3.56999	1.73013e+06
					-3.56968	1.81994e+06
					-3.56937	1.80929e+06
					-3.56906	1.79863e+06
					-3.56875	1.78799e+06
					-3.56843	1.77733e+06
					-3.56812	1.70665e+06
					-3.56781	1.63596e+06
					-3.5675	1.56528e+06
					-3.56718	1.49459e+06
					-3.56687	1.55838e+06
					-3.56656	1622166
					-3.56625	1.63947e+06
					-3.56594	1.65678e+06
					-3.56562	1.65763e+06
					-3.56531	1658475
					-3.565	1.67482e+06
					-3.56469	1.78411e+06
					-3.56437	1.90963e+06
					-3.56406	1.88021e+06
					-3.56375	1.81401e+06
					-3.56344	1.84076e+06
					-3.56312	1.8036e+06
					-3.56281	1.76644e+06
					-3.5625	1.81256e+06
					-3.56219	1.85867e+06
					-3.56188	1.93099e+06
					-3.56156	2.00331e+06
					-3.56125	1.95749e+06
					-3.56094	1.91168e+06
					-3.56063	2.04209e+06
					-3.56031	2.01759e+06
					-3.56	1.98146e+06
					-3.55969	2.03828e+06
					-3.55938	2.07865e+06
					-3.55907	2.11902e+06
					-3.55875	2.03157e+06
					-3.55844	1944124
					-3.55813	1.92639e+06
					-3.55782	2.00161e+06
					-3.5575	2.06522e+06
					-3.55719	1.9739e+06
					-3.55688	1.92191e+06
					-3.55657	1.86992e+06
					-3.55626	1.85473e+06
					-3.55594	1.83955e+06
					-3.55563	1.78175e+06
					-3.55532	1.72396e+06
					-3.55501	1.83658e+06
					-3.55469	1.9492e+06
					-3.55438	1979523
					-3.55407	2.00984e+06
					-3.55376	1.93171e+06
					-3.55345	1.85359e+06
					-3.55313	1.81032e+06
					-3.55282	1.76705e+06
					-3.55251	1.83222e+06
					-3.5522	1.8974e+06
					-3.55188	1.88203e+06
					-3.55157	1.86672e+06
					-3.55126	1.80487e+06
					-3.55095	1.74308e+06
					-3.55063	1.74127e+06
					-3.55032	1.73951e+06
					-3.55001	1.7377e+06
					-3.5497	1.73594e+06
					-3.54939	1.74623e+06
					-3.54907	1756573
					-3.54876	1.76687e+06
					-3.54845	1.77721e+06
					-3.54814	1.81752e+06
					-3.54782	1.85788e+06
					-3.54751	1.89819e+06
					-3.5472	1.93855e+06
					-3.54689	1918098
					-3.54658	1.8977e+06
					-3.54626	1.79979e+06
					-3.54595	1.70193e+06
					-3.54564	1.69213e+06
					-3.54533	1.68238e+06
					-3.54501	1.71905e+06
					-3.5447	1.75579e+06
					-3.54439	1.80263e+06
					-3.54408	1.84953e+06
					-3.54377	1.84989e+06
					-3.54345	1.85032e+06
					-3.54314	1.77709e+06
					-3.54283	1.70393e+06
					-3.54252	1770132
					-3.5422	1.8364e+06
					-3.54189	1.94388e+06
					-3.54158	2.05142e+06
					-3.54127	1.95749e+06
					-3.54096	1.86363e+06
					-3.54064	1.87526e+06
					-3.54033	1.88693e+06
					-3.54002	1.85208e+06
					-3.53971	1.81728e+06
					-3.53939	1.8226e+06
					-3.53908	1.82799e+06
					-3.53877	1.83331e+06
					-3.53846	1.8387e+06
					-3.53815	1.78883e+06
					-3.53783	1.73903e+06
					-3.53752	1.73563e+06
					-3.53721	1.73231e+06
					-3.5369	1.84076e+06
					-3.53658	1.94927e+06
					-3.53627	1.94927e+06
					-3.53596	1.94933e+06
					-3.53565	1.98516e+06
					-3.53533	2.02104e+06
					-3.53502	1.94842e+06
					-3.53471	1.87586e+06
					-3.5344	1857947
					-3.53409	1.84009e+06
					-3.53377	1.82217e+06
					-3.53346	1.80433e+06
					-3.53315	1.79609e+06
					-3.53284	1.78792e+06
					-3.53252	1.7797e+06
					-3.53221	1.77152e+06
					-3.5319	1.79253e+06
					-3.53159	1.81352e+06
					-3.53128	1.79773e+06
					-3.53096	1.78193e+06
					-3.53065	1.70514e+06
					-3.53034	1.78326e+06
					-3.53003	1.78006e+06
					-3.52971	1.68389e+06
					-3.5294	1.64946e+06
					-3.52909	1.61502e+06
					-3.52878	1683227
					-3.52847	1.75143e+06
					-3.52815	1.75573e+06
					-3.52784	1.76002e+06
					-3.52753	1770132
					-3.52722	1.78024e+06
					-3.5269	1.71761e+06
					-3.52659	1.74792e+06
					-3.52628	1818908
					-3.52597	1.73497e+06
					-3.52566	1635543
					-3.52534	1.62906e+06
					-3.52503	1.6071e+06
					-3.52472	1585129
					-3.52441	1.69848e+06
					-3.52409	1.81183e+06
					-3.52378	1.84772e+06
					-3.52347	1.72868e+06
					-3.52316	1.62223e+06
					-3.52284	1.60873e+06
					-3.52253	1.6727e+06
					-3.52222	1.73666e+06
					-3.52191	1720628
					-3.5216	1.70459e+06
					-3.52128	1.68856e+06
					-3.52097	1.67252e+06
					-3.52066	1.71167e+06
					-3.52035	1.75083e+06
					-3.52003	1.74351e+06
					-3.51972	1.73618e+06
					-3.51941	1.80584e+06
					-3.5191	1.87549e+06
					-3.51879	1.88318e+06
					-3.51847	1.79791e+06
					-3.51816	1.82399e+06
					-3.51785	1757119
					-3.51754	1572116
					-3.51722	1.54204e+06
					-3.51691	1.66555e+06
					-3.5166	1.78908e+06
					-3.51629	1.92227e+06
					-3.51598	2.05547e+06
					-3.51566	2.0473e+06
					-3.51535	2.03914e+06
					-3.51504	1.92251e+06
					-3.51473	1805895
					-3.51441	1.80185e+06
					-3.5141	1.79779e+06
					-3.51379	1.79374e+06
					-3.51348	1.78968e+06
					-3.51317	1.84179e+06
					-3.51285	1893892
					-3.51254	1.86853e+06
					-3.51223	1.84318e+06
					-3.51192	1.8364e+06
					-3.5116	1.82962e+06
					-3.51129	1.82284e+06
					-3.51098	1.81607e+06
					-3.51067	1.75506e+06
					-3.51035	1.69407e+06
					-3.51004	1.67954e+06
					-3.50973	1.66502e+06
					-3.50942	1.68801e+06
					-3.50911	1.71101e+06
					-3.50879	1734005
					-3.50848	1.757e+06
					-3.50817	1.81388e+06
					-3.50786	1.87077e+06
					-3.50754	1.78823e+06
					-3.50723	1.70569e+06
					-3.50692	1.75289e+06
					-3.50661	1.80009e+06
					-3.5063	1.70786e+06
					-3.50598	1.61563e+06
					-3.50567	1.67542e+06
					-3.50536	1.73522e+06
					-3.50505	1.71754e+06
					-3.50473	1.69987e+06
					-3.50442	1.70592e+06
					-3.50411	1.71197e+06
					-3.5038	1.71803e+06
					-3.50349	1.72408e+06
					-3.50317	1.74853e+06
					-3.50286	1.77298e+06
					-3.50255	1.79742e+06
					-3.50224	1.82187e+06
					-3.50192	1.84064e+06
					-3.50161	1.85939e+06
					-3.5013	1.87816e+06
					-3.50099	1.89691e+06
					-3.50068	1819818
					-3.50036	1.74272e+06
					-3.50005	1.83603e+06
					-3.49974	1.92935e+06
					-3.49943	1.95538e+06
					-3.49911	1.9814e+06
					-3.4988	2.00742e+06
					-3.49849	2.03344e+06
					-3.49818	2.01396e+06
					-3.49787	1.99447e+06
					-3.49755	1.92851e+06
					-3.49724	1.86254e+06
					-3.49693	1.85092e+06
					-3.49662	1.8393e+06
					-3.4963	1.87416e+06
					-3.49599	1.90902e+06
					-3.49568	1.9526e+06
					-3.49537	1.99617e+06
					-3.49505	1931293
					-3.49474	1.86642e+06
					-3.49443	1.86642e+06
					-3.49412	1.86642e+06
					-3.49381	1.86642e+06
					-3.49349	1.86642e+06
					-3.49318	1.82478e+06
					-3.49287	1783145
					-3.49256	1.75312e+06
					-3.49224	1.87804e+06
					-3.49193	1.94666e+06
					-3.49162	1.86037e+06
					-3.49131	1.76245e+06
					-3.491	1.66453e+06
					-3.49068	1.72057e+06
					-3.49037	1.77661e+06
					-3.49006	1.78617e+06
					-3.48975	1.79573e+06
					-3.48943	1.78883e+06
					-3.48912	1.78193e+06
					-3.48881	1.77504e+06
					-3.4885	1.76814e+06
					-3.48819	1.75446e+06
					-3.48787	1.74078e+06
					-3.48756	1.83555e+06
					-3.48725	1.93032e+06
					-3.48694	1.84669e+06
					-3.48662	1.76305e+06
					-3.48631	1.7259e+06
					-3.486	1.68873e+06
					-3.48569	1.71742e+06
					-3.48538	1746108
					-3.48506	1.77479e+06
					-3.48475	1.80347e+06
					-3.48444	1.79246e+06
					-3.48413	1.78145e+06
					-3.48381	1.77043e+06
					-3.4835	1.75942e+06
					-3.48319	1.69999e+06
					-3.48288	1.64057e+06
					-3.48256	1.78254e+06
					-3.48225	1.92451e+06
					-3.48194	1.91392e+06
					-3.48163	1.90339e+06
					-3.48132	1.81534e+06
					-3.481	1.72734e+06
					-3.48069	1.75355e+06
					-3.48038	1.77981e+06
					-3.48007	1.75954e+06
					-3.47975	1.73933e+06
					-3.47944	1.79458e+06
					-3.47913	1.84989e+06
					-3.47882	1796704
					-3.47851	1.74357e+06
					-3.47819	1.80269e+06
					-3.47788	1.86188e+06
					-3.47757	1.921e+06
					-3.47726	1.98019e+06
					-3.47694	1.96064e+06
					-3.47663	1.94116e+06
					-3.47632	1.92161e+06
					-3.47601	1.90212e+06
					-3.4757	1.84868e+06
					-3.47538	1.79531e+06
					-3.47507	1.74187e+06
					-3.47476	1.6885e+06
					-3.47445	1.68928e+06
					-3.47413	1.69012e+06
					-3.47382	1.76838e+06
					-3.47351	1.84669e+06
					-3.4732	1.80196e+06
					-3.47289	1757301
					-3.47257	1.79004e+06
					-3.47226	1.82284e+06
					-3.47195	1.85395e+06
					-3.47164	1.88512e+06
					-3.47132	1.95301e+06
					-3.47101	2.02097e+06
					-3.4707	1.99786e+06
					-3.47039	1.81988e+06
					-3.47008	1.78127e+06
					-3.46976	1.89764e+06
					-3.46945	1955863
					-3.46914	2.01414e+06
					-3.46883	2.03556e+06
					-3.46851	2.05705e+06
					-3.4682	1.94872e+06
					-3.46789	1.84046e+06
					-3.46758	1.84058e+06
					-3.46726	1.84076e+06
					-3.46695	1.89801e+06
					-3.46664	1955317
					-3.46633	1.96609e+06
					-3.46602	1.97692e+06
					-3.4657	1.95574e+06
					-3.46539	1.93462e+06
					-3.46508	1.91344e+06
					-3.46477	1.89232e+06
					-3.46445	1.85952e+06
					-3.46414	1.82678e+06
					-3.46383	1.87144e+06
					-3.46352	1.91616e+06
					-3.46321	1.83011e+06
					-3.46289	1744106
					-3.46258	1.7665e+06
					-3.46227	1.78895e+06
					-3.46196	1.82962e+06
					-3.46164	1.87029e+06
					-3.46133	1.86448e+06
					-3.46102	1.85867e+06
					-3.46071	1.85382e+06
					-3.4604	1.84898e+06
					-3.46008	1.84414e+06
					-3.45977	1.8393e+06
					-3.45946	1.8732e+06
					-3.45915	1907087
					-3.45883	1.80155e+06
					-3.45852	1.696e+06
					-3.45821	1.78218e+06
					-3.4579	1.86835e+06
					-3.45759	1.87707e+06
					-3.45727	1.88578e+06
					-3.45696	1.86333e+06
					-3.45665	1.84094e+06
					-3.45634	1.81849e+06
					-3.45602	1.79609e+06
					-3.45571	1.81141e+06
					-3.4554	1.82678e+06
					-3.45509	1733641
					-3.45477	1.64057e+06
					-3.45446	1.6065e+06
					-3.45415	1572480
					-3.45384	1.61588e+06
					-3.45353	1.65932e+06
					-3.45321	1.74339e+06
					-3.4529	1.82751e+06
					-3.45259	1.80311e+06
					-3.45228	1.77879e+06
					-3.45196	1.74369e+06
					-3.45165	1.70859e+06
					-3.45134	1.78193e+06
					-3.45103	1.85528e+06
					-3.45072	1.83761e+06
					-3.4504	1.81994e+06
					-3.45009	1808079
					-3.44978	1.79621e+06
					-3.44947	1.78678e+06
					-3.44915	1.87029e+06
					-3.44884	1.99834e+06
					-3.44853	1.97148e+06
					-3.44822	1.79356e+06
					-3.44791	1.77056e+06
					-3.44759	1.82115e+06
					-3.44728	1.87174e+06
					-3.44697	1.8709e+06
					-3.44666	1.8701e+06
					-3.44634	1770496
					-3.44603	1670942
					-3.44572	1.54035e+06
					-3.44541	1.56474e+06
					-3.4451	1.61036e+06
					-3.44478	1.65605e+06
					-3.44447	1.78496e+06
					-3.44416	1.91392e+06
					-3.44385	1.90339e+06
					-3.44353	1.89292e+06
					-3.44322	1.87174e+06
					-3.44291	1.85062e+06
					-3.4426	1.87592e+06
					-3.44228	1.90127e+06
					-3.44197	1.88608e+06
					-3.44166	1.87095e+06
					-3.44135	1855763
					-3.44104	1.84064e+06
					-3.44072	1.82254e+06
					-3.44041	1.8045e+06
					-3.4401	1.73994e+06
					-3.43979	1.67542e+06
					-3.43947	1.63022e+06
					-3.43916	1.58507e+06
					-3.43885	1.64831e+06
					-3.43854	1.71161e+06
					-3.43823	1.77292e+06
					-3.43791	1.83428e+06
					-3.4376	1.84911e+06
					-3.43729	1.864e+06
					-3.43698	1771224
					-3.43666	1.67851e+06
					-3.43635	1.78714e+06
					-3.43604	1.89583e+06
					-3.43573	1842750
					-3.43542	1.78974e+06
					-3.4351	1.73667e+06
					-3.43479	1.68365e+06
					-3.43448	1.77728e+06
					-3.43417	1.87095e+06
					-3.43385	1.94908e+06
					-3.43354	1.87234e+06
					-3.43323	1.76262e+06
					-3.43292	1745926
					-3.43261	1744652
					-3.43229	1.74344e+06
					-3.43198	1.75906e+06
					-3.43167	1.77474e+06
					-3.43136	1.79034e+06
					-3.43104	1.80602e+06
					-3.43073	1.82648e+06
					-3.43042	1.84699e+06
					-3.43011	1.86745e+06
					-3.4298	1.88796e+06
					-3.42948	1.86871e+06
					-3.42917	1.84953e+06
					-3.42886	1830283
					-3.42855	1.8111e+06
					-3.42823	1.79477e+06
					-3.42792	1.77849e+06
					-3.42761	1808625
					-3.4273	1.83882e+06
					-3.42698	1.78e+06
					-3.42667	1.72124e+06
					-3.42636	1.74956e+06
					-3.42605	1.77794e+06
					-3.42574	1809171
					-3.42542	1.7475e+06
					-3.42511	1.67415e+06
					-3.4248	1.69382e+06
					-3.42449	1.8485e+06
					-3.42417	1.81733e+06
					-3.42386	1.80354e+06
					-3.42355	1.7898e+06
					-3.42324	1.76535e+06
					-3.42293	1.74097e+06
					-3.42261	1.71651e+06
					-3.4223	1.69213e+06
					-3.42199	1.71083e+06
					-3.42168	1.72958e+06
					-3.42136	1.79477e+06
					-3.42105	1.86e+06
					-3.42074	1.82738e+06
					-3.42043	1.79482e+06
					-3.42012	1.71573e+06
					-3.4198	1.63669e+06
					-3.41949	1.6002e+06
					-3.41918	1.56377e+06
					-3.41887	1573754
					-3.41855	1.5838e+06
					-3.41824	1.58507e+06
					-3.41793	1586403
					-3.41762	1.68062e+06
					-3.41731	1.77491e+06
					-3.41699	1.7538e+06
					-3.41668	1732731
					-3.41637	1.75809e+06
					-3.41606	1783509
					-3.41574	1.77981e+06
					-3.41543	1.77618e+06
					-3.41512	1.81897e+06
					-3.41481	1.86181e+06
					-3.41449	1.94381e+06
					-3.41418	2.02588e+06
					-3.41387	2014922
					-3.41356	2.00403e+06
					-3.41325	1.94563e+06
					-3.41293	1.88729e+06
					-3.41262	1.94509e+06
					-3.41231	1.81703e+06
					-3.412	1.66671e+06
					-3.41168	1.70229e+06
					-3.41137	1.72432e+06
					-3.41106	1.8393e+06
					-3.41075	1.82648e+06
					-3.41044	1.81365e+06
					-3.41012	1806623
					-3.40981	1.79961e+06
					-3.4095	1.84003e+06
					-3.40919	1.88046e+06
					-3.40887	1.92088e+06
					-3.40856	1.9613e+06
					-3.40825	1.91362e+06
					-3.40794	1.86593e+06
					-3.40763	1.9112e+06
					-3.40731	1.95646e+06
					-3.407	1.93444e+06
					-3.40669	1.91241e+06
					-3.40638	1.93686e+06
					-3.40606	1.9613e+06
					-3.40575	1.91604e+06
					-3.40544	1.87077e+06
					-3.40513	1918462
					-3.40482	1966146
					-3.4045	1.90781e+06
					-3.40419	1.84947e+06
					-3.40388	1.83761e+06
					-3.40357	1.82575e+06
					-3.40325	1.88167e+06
					-3.40294	1.93758e+06
					-3.40263	1.90054e+06
					-3.40232	1.86351e+06
					-3.40201	1.91435e+06
					-3.40169	1.96518e+06
					-3.40138	1.96954e+06
					-3.40107	1.97395e+06
					-3.40076	1.91634e+06
					-3.40044	1.85873e+06
					-3.40013	1.80112e+06
					-3.39982	1.74357e+06
					-3.39951	1772134
					-3.39919	1.80069e+06
					-3.39888	1.87574e+06
					-3.39857	1.95084e+06
					-3.39826	1.96972e+06
					-3.39795	1.9886e+06
					-3.39763	1.92614e+06
					-3.39732	1.86375e+06
					-3.39701	1.75059e+06
					-3.3967	1.82333e+06
					-3.39638	1.89026e+06
					-3.39607	1.8643e+06
					-3.39576	1.80052e+06
					-3.39545	1.73673e+06
					-3.39514	1.76009e+06
					-3.39482	1783509
					-3.39451	1.75652e+06
					-3.3942	1.72953e+06
					-3.39389	1.79549e+06
					-3.39357	1.86151e+06
					-3.39326	1.77061e+06
					-3.39295	1.67972e+06
					-3.39264	1.74375e+06
					-3.39233	1.80783e+06
					-3.39201	1.80965e+06
					-3.3917	1.81146e+06
					-3.39139	1.81328e+06
					-3.39108	1.8151e+06
					-3.39076	1.89631e+06
					-3.39045	1.97753e+06
					-3.39014	1.90382e+06
					-3.38983	1.83011e+06
					-3.38952	1.799e+06
					-3.3892	1.76789e+06
					-3.38889	1.82975e+06
					-3.38858	1.89159e+06
					-3.38827	1.87404e+06
					-3.38795	1856491
					-3.38764	1.83894e+06
					-3.38733	1.82139e+06
					-3.38702	1.79755e+06
					-3.3867	1.7737e+06
					-3.38639	1.84281e+06
					-3.38608	1.91193e+06
					-3.38577	1.89292e+06
					-3.38546	1.87392e+06
					-3.38514	1.85492e+06
					-3.38483	1.83592e+06
					-3.38452	1.82804e+06
					-3.38421	1820182
					-3.38389	1.85879e+06
					-3.38358	1.8974e+06
					-3.38327	1857583
					-3.38296	1.81776e+06
					-3.38265	1.86508e+06
					-3.38233	1.91241e+06
					-3.38202	1.96331e+06
					-3.38171	1.92125e+06
					-3.3814	1.83852e+06
					-3.38108	1.91077e+06
					-3.38077	1.92584e+06
					-3.38046	1.84796e+06
					-3.38015	1.78557e+06
					-3.37984	1.72323e+06
					-3.37952	1.66036e+06
					-3.37921	1.59748e+06
					-3.3789	1.62755e+06
					-3.37859	1.65769e+06
					-3.37827	1.69261e+06
					-3.37796	1.72753e+06
					-3.37765	1.76245e+06
					-3.37734	1.79742e+06
					-3.37703	1.76626e+06
					-3.37671	1735097
					-3.3764	1.85885e+06
					-3.37609	1.88972e+06
					-3.37578	1.73945e+06
					-3.37546	1744106
					-3.37515	1.74877e+06
					-3.37484	1.75349e+06
					-3.37453	1.79882e+06
					-3.37421	1.84414e+06
					-3.3739	1.843e+06
					-3.37359	1.8419e+06
					-3.37328	1.82042e+06
					-3.37297	1.79894e+06
					-3.37265	1.82393e+06
					-3.37234	1.84898e+06
					-3.37203	1.88366e+06
					-3.37172	1.9184e+06
					-3.3714	1.9066e+06
					-3.37109	1.89486e+06
					-3.37078	1.79301e+06
					-3.37047	1.69122e+06
					-3.37016	1.68233e+06
					-3.36984	1673490
					-3.36953	1.68008e+06
					-3.36922	1.68674e+06
					-3.36891	1.73981e+06
					-3.36859	1.79295e+06
					-3.36828	1.83827e+06
					-3.36797	1.88366e+06
[truncated: 63,538 more rows]
